# Supplementary material for: Phenotype prediction in regulated metabolic networks
Source: BMC Syst Biol. 2008 Apr 25;2:37. doi: 10.1186/1752-0509-2-37 (PMC2443871; doi:10.1186/1752-0509-2-37)
Supplement: Additional file 2 — The analyzed core model in SBML format. [file 1752-0509-2-37-S2.xml]

<?xml version="1.0" encoding="UTF-8"?>
<sbml xmlns="http://www.sbml.org/sbml/level2" xmlns:html="http://www.w3.org/1999/xhtml" xmlns:jigcell="http://www.sbml.org/2001/ns/jigcell" xmlns:jd="http://www.sys-bio.org/sbml" xmlns:math="http://www.w3.org/1998/Math/MathML" xmlns:rdf="http://www.w3.org/1999/02/22-rdf-syntax-ns#" xmlns:sbml="http://www.sbml.org/sbml/level2" xmlns:xlink="http://www.w3.org/1999/xlink" level="2" version="1">
  <model>
    <listOfSpecies>
      <species id="m0" name="_G6P" />
      <species id="m1" name="_GLAC" />
      <species id="m2" name="_GLCxt" />
      <species id="m3" name="_GLxt" />
      <species id="m4" name="_galR" />
      <species id="m5" name="_galS" />
      <species id="m6" name="_glpR" />
      <species id="m7" name="_LCTSxt" />
      <species id="m8" name="_O2xt" />
      <species id="m9" name="_arcA" />
      <species id="m10" name="_cra" />
      <species id="m11" name="_fnr" />
      <species id="m12" name="_food" />
      <species id="m13" name="_lacI" />
      <species id="m14" name="_mlc" />
      <species id="m15" name="13PDG" />
      <species id="m16" name="2PG" />
      <species id="m17" name="3PG" />
      <species id="m18" name="AMP" />
      <species id="m19" name="ADP" />
      <species id="m20" name="ATP" />
      <species id="m21" name="F6P" />
      <species id="m22" name="FDP" />
      <species id="m23" name="G1P" />
      <species id="m24" name="G6P" />
      <species id="m25" name="GAL1P" />
      <species id="m26" name="GL" />
      <species id="m27" name="GLxt" />
      <species id="m28" name="GL3P" />
      <species id="m29" name="GLAC" />
      <species id="m30" name="GLC" />
      <species id="m31" name="GLCxt" />
      <species id="m32" name="HEXT" />
      <species id="m33" name="LCTS" />
      <species id="m34" name="LCTSxt" />
      <species id="m35" name="NAD" />
      <species id="m36" name="NADH" />
      <species id="m37" name="NADP" />
      <species id="m38" name="NADPH" />
      <species id="m39" name="O2" />
      <species id="m40" name="O2xt" />
      <species id="m41" name="PEP" />
      <species id="m42" name="PYR" />
      <species id="m43" name="PI" />
      <species id="m44" name="PPI" />
      <species id="m45" name="Q" />
      <species id="m46" name="QH2" />
      <species id="m47" name="T3P1" />
      <species id="m48" name="T3P2" />
      <species id="m49" name="UDPG" />
      <species id="m50" name="UDPGAL" />
      <species id="m51" name="UTP" />
      <species id="m52" name="bDGLAC" />
      <species id="m53" name="bDGLC" />
      <species id="m54" name="arcA" />
      <species id="m55" name="cra" />
      <species id="m56" name="crr" />
      <species id="m57" name="eno" />
      <species id="m58" name="fadR" />
      <species id="m59" name="fba" />
      <species id="m60" name="fbp" />
      <species id="m61" name="fnr" />
      <species id="m62" name="food" />
      <species id="m63" name="galE" />
      <species id="m64" name="galK" />
      <species id="m65" name="galM" />
      <species id="m66" name="galP" />
      <species id="m67" name="galR" />
      <species id="m68" name="galS" />
      <species id="m69" name="galT" />
      <species id="m70" name="galU" />
      <species id="m71" name="gapA" />
      <species id="m72" name="glk" />
      <species id="m73" name="glpABC" />
      <species id="m74" name="glpD" />
      <species id="m75" name="glpF" />
      <species id="m76" name="glpK" />
      <species id="m77" name="glpR" />
      <species id="m78" name="gpmA" />
      <species id="m79" name="gpmB" />
      <species id="m80" name="gpsA" />
      <species id="m81" name="lacI" />
      <species id="m82" name="lacY" />
      <species id="m83" name="lacZ" />
      <species id="m84" name="mlc" />
      <species id="m85" name="pfkA" />
      <species id="m86" name="pfkB" />
      <species id="m87" name="pgi" />
      <species id="m88" name="pgk" />
      <species id="m89" name="pgm" />
      <species id="m90" name="ppsA" />
      <species id="m91" name="ptsGHI" />
      <species id="m92" name="pykA" />
      <species id="m93" name="pykF" />
      <species id="m94" name="tpiA" />
    </listOfSpecies>
    <listOfReactions>
      <reaction name="r0" reversible="false">
        <listOfReactants>
          <speciesReference species="m40" />
        </listOfReactants>
        <listOfProducts>
          <speciesReference species="m40" stoichiometry="2.0" />
        </listOfProducts>
      </reaction>
      <reaction name="r1" reversible="false">
        <listOfReactants>
          <speciesReference species="m31" />
        </listOfReactants>
        <listOfProducts>
          <speciesReference species="m31" stoichiometry="2.0" />
        </listOfProducts>
      </reaction>
      <reaction name="r2" reversible="false">
        <listOfReactants>
          <speciesReference species="m27" />
        </listOfReactants>
        <listOfProducts>
          <speciesReference species="m27" stoichiometry="2.0" />
        </listOfProducts>
      </reaction>
      <reaction name="r3" reversible="false">
        <listOfReactants>
          <speciesReference species="m34" />
        </listOfReactants>
        <listOfProducts>
          <speciesReference species="m34" stoichiometry="2.0" />
        </listOfProducts>
      </reaction>
      <reaction name="r4" reversible="false">
        <listOfProducts>
          <speciesReference species="m32" />
        </listOfProducts>
      </reaction>
      <reaction name="r5" reversible="false">
        <listOfProducts>
          <speciesReference species="m45" />
        </listOfProducts>
      </reaction>
      <reaction name="r6" reversible="false">
        <listOfProducts>
          <speciesReference species="m20" />
        </listOfProducts>
      </reaction>
      <reaction name="r7" reversible="false">
        <listOfProducts>
          <speciesReference species="m51" />
        </listOfProducts>
      </reaction>
      <reaction name="r8" reversible="false">
        <listOfProducts>
          <speciesReference species="m35" />
        </listOfProducts>
      </reaction>
      <reaction name="r9" reversible="false">
        <listOfProducts>
          <speciesReference species="m37" />
        </listOfProducts>
      </reaction>
      <reaction name="r10" reversible="false">
        <listOfReactants>
          <speciesReference species="m57" />
          <speciesReference species="m16" />
        </listOfReactants>
        <listOfProducts>
          <speciesReference species="m57" />
          <speciesReference species="m41" />
        </listOfProducts>
      </reaction>
      <reaction name="r11" reversible="false">
        <listOfReactants>
          <speciesReference species="m57" />
          <speciesReference species="m41" />
        </listOfReactants>
        <listOfProducts>
          <speciesReference species="m57" />
          <speciesReference species="m16" />
        </listOfProducts>
      </reaction>
      <reaction name="r12" reversible="false">
        <listOfReactants>
          <speciesReference species="m59" />
          <speciesReference species="m22" />
        </listOfReactants>
        <listOfProducts>
          <speciesReference species="m59" />
          <speciesReference species="m47" />
          <speciesReference species="m48" />
        </listOfProducts>
      </reaction>
      <reaction name="r13" reversible="false">
        <listOfReactants>
          <speciesReference species="m59" />
          <speciesReference species="m47" />
          <speciesReference species="m48" />
        </listOfReactants>
        <listOfProducts>
          <speciesReference species="m59" />
          <speciesReference species="m22" />
        </listOfProducts>
      </reaction>
      <reaction name="r14" reversible="false">
        <listOfReactants>
          <speciesReference species="m60" />
          <speciesReference species="m22" />
        </listOfReactants>
        <listOfProducts>
          <speciesReference species="m60" />
          <speciesReference species="m21" />
          <speciesReference species="m43" />
        </listOfProducts>
      </reaction>
      <reaction name="r15" reversible="false">
        <listOfReactants>
          <speciesReference species="m63" />
          <speciesReference species="m50" />
        </listOfReactants>
        <listOfProducts>
          <speciesReference species="m63" />
          <speciesReference species="m49" />
        </listOfProducts>
      </reaction>
      <reaction name="r16" reversible="false">
        <listOfReactants>
          <speciesReference species="m63" />
          <speciesReference species="m49" />
        </listOfReactants>
        <listOfProducts>
          <speciesReference species="m63" />
          <speciesReference species="m50" />
        </listOfProducts>
      </reaction>
      <reaction name="r17" reversible="false">
        <listOfReactants>
          <speciesReference species="m64" />
          <speciesReference species="m29" />
          <speciesReference species="m20" />
        </listOfReactants>
        <listOfProducts>
          <speciesReference species="m64" />
          <speciesReference species="m25" />
          <speciesReference species="m19" />
        </listOfProducts>
      </reaction>
      <reaction name="r18" reversible="false">
        <listOfReactants>
          <speciesReference species="m64" />
          <speciesReference species="m25" />
          <speciesReference species="m19" />
        </listOfReactants>
        <listOfProducts>
          <speciesReference species="m64" />
          <speciesReference species="m29" />
          <speciesReference species="m20" />
        </listOfProducts>
      </reaction>
      <reaction name="r19" reversible="false">
        <listOfReactants>
          <speciesReference species="m65" />
          <speciesReference species="m52" />
        </listOfReactants>
        <listOfProducts>
          <speciesReference species="m65" />
          <speciesReference species="m29" />
        </listOfProducts>
      </reaction>
      <reaction name="r20" reversible="false">
        <listOfReactants>
          <speciesReference species="m65" />
          <speciesReference species="m29" />
        </listOfReactants>
        <listOfProducts>
          <speciesReference species="m65" />
          <speciesReference species="m52" />
        </listOfProducts>
      </reaction>
      <reaction name="r21" reversible="false">
        <listOfReactants>
          <speciesReference species="m65" />
          <speciesReference species="m53" />
        </listOfReactants>
        <listOfProducts>
          <speciesReference species="m65" />
          <speciesReference species="m30" />
        </listOfProducts>
      </reaction>
      <reaction name="r22" reversible="false">
        <listOfReactants>
          <speciesReference species="m65" />
          <speciesReference species="m30" />
        </listOfReactants>
        <listOfProducts>
          <speciesReference species="m65" />
          <speciesReference species="m53" />
        </listOfProducts>
      </reaction>
      <reaction name="r23" reversible="false">
        <listOfReactants>
          <speciesReference species="m69" />
          <speciesReference species="m25" />
          <speciesReference species="m51" />
        </listOfReactants>
        <listOfProducts>
          <speciesReference species="m69" />
          <speciesReference species="m44" />
          <speciesReference species="m50" />
        </listOfProducts>
      </reaction>
      <reaction name="r24" reversible="false">
        <listOfReactants>
          <speciesReference species="m69" />
          <speciesReference species="m44" />
          <speciesReference species="m50" />
        </listOfReactants>
        <listOfProducts>
          <speciesReference species="m69" />
          <speciesReference species="m25" />
          <speciesReference species="m51" />
        </listOfProducts>
      </reaction>
      <reaction name="r25" reversible="false">
        <listOfReactants>
          <speciesReference species="m70" />
          <speciesReference species="m23" />
          <speciesReference species="m51" />
        </listOfReactants>
        <listOfProducts>
          <speciesReference species="m70" />
          <speciesReference species="m49" />
          <speciesReference species="m44" />
        </listOfProducts>
      </reaction>
      <reaction name="r26" reversible="false">
        <listOfReactants>
          <speciesReference species="m70" />
          <speciesReference species="m49" />
          <speciesReference species="m44" />
        </listOfReactants>
        <listOfProducts>
          <speciesReference species="m70" />
          <speciesReference species="m23" />
          <speciesReference species="m51" />
        </listOfProducts>
      </reaction>
      <reaction name="r27" reversible="false">
        <listOfReactants>
          <speciesReference species="m71" />
          <speciesReference species="m47" />
          <speciesReference species="m43" />
          <speciesReference species="m35" />
        </listOfReactants>
        <listOfProducts>
          <speciesReference species="m71" />
          <speciesReference species="m36" />
          <speciesReference species="m15" />
        </listOfProducts>
      </reaction>
      <reaction name="r28" reversible="false">
        <listOfReactants>
          <speciesReference species="m71" />
          <speciesReference species="m36" />
          <speciesReference species="m15" />
        </listOfReactants>
        <listOfProducts>
          <speciesReference species="m71" />
          <speciesReference species="m47" />
          <speciesReference species="m43" />
          <speciesReference species="m35" />
        </listOfProducts>
      </reaction>
      <reaction name="r29" reversible="false">
        <listOfReactants>
          <speciesReference species="m72" />
          <speciesReference species="m30" />
          <speciesReference species="m20" />
        </listOfReactants>
        <listOfProducts>
          <speciesReference species="m72" />
          <speciesReference species="m24" />
          <speciesReference species="m19" />
        </listOfProducts>
      </reaction>
      <reaction name="r30" reversible="false">
        <listOfReactants>
          <speciesReference species="m73" />
          <speciesReference species="m28" />
          <speciesReference species="m45" />
        </listOfReactants>
        <listOfProducts>
          <speciesReference species="m73" />
          <speciesReference species="m48" />
          <speciesReference species="m46" />
        </listOfProducts>
      </reaction>
      <reaction name="r31" reversible="false">
        <listOfReactants>
          <speciesReference species="m74" />
          <speciesReference species="m28" />
          <speciesReference species="m45" />
        </listOfReactants>
        <listOfProducts>
          <speciesReference species="m74" />
          <speciesReference species="m48" />
          <speciesReference species="m46" />
        </listOfProducts>
      </reaction>
      <reaction name="r32" reversible="false">
        <listOfReactants>
          <speciesReference species="m76" />
          <speciesReference species="m26" />
          <speciesReference species="m20" />
        </listOfReactants>
        <listOfProducts>
          <speciesReference species="m76" />
          <speciesReference species="m28" />
          <speciesReference species="m19" />
        </listOfProducts>
      </reaction>
      <reaction name="r33" reversible="false">
        <listOfReactants>
          <speciesReference species="m78" />
          <speciesReference species="m17" />
        </listOfReactants>
        <listOfProducts>
          <speciesReference species="m78" />
          <speciesReference species="m16" />
        </listOfProducts>
      </reaction>
      <reaction name="r34" reversible="false">
        <listOfReactants>
          <speciesReference species="m78" />
          <speciesReference species="m16" />
        </listOfReactants>
        <listOfProducts>
          <speciesReference species="m78" />
          <speciesReference species="m17" />
        </listOfProducts>
      </reaction>
      <reaction name="r35" reversible="false">
        <listOfReactants>
          <speciesReference species="m79" />
          <speciesReference species="m17" />
        </listOfReactants>
        <listOfProducts>
          <speciesReference species="m79" />
          <speciesReference species="m16" />
        </listOfProducts>
      </reaction>
      <reaction name="r36" reversible="false">
        <listOfReactants>
          <speciesReference species="m79" />
          <speciesReference species="m16" />
        </listOfReactants>
        <listOfProducts>
          <speciesReference species="m79" />
          <speciesReference species="m17" />
        </listOfProducts>
      </reaction>
      <reaction name="r37" reversible="false">
        <listOfReactants>
          <speciesReference species="m80" />
          <speciesReference species="m28" />
          <speciesReference species="m37" />
        </listOfReactants>
        <listOfProducts>
          <speciesReference species="m80" />
          <speciesReference species="m48" />
          <speciesReference species="m38" />
        </listOfProducts>
      </reaction>
      <reaction name="r38" reversible="false">
        <listOfReactants>
          <speciesReference species="m80" />
          <speciesReference species="m48" />
          <speciesReference species="m38" />
        </listOfReactants>
        <listOfProducts>
          <speciesReference species="m80" />
          <speciesReference species="m28" />
          <speciesReference species="m37" />
        </listOfProducts>
      </reaction>
      <reaction name="r39" reversible="false">
        <listOfReactants>
          <speciesReference species="m83" />
          <speciesReference species="m33" />
        </listOfReactants>
        <listOfProducts>
          <speciesReference species="m83" />
          <speciesReference species="m30" />
          <speciesReference species="m52" />
        </listOfProducts>
      </reaction>
      <reaction name="r40" reversible="false">
        <listOfReactants>
          <speciesReference species="m85" />
          <speciesReference species="m21" />
          <speciesReference species="m20" />
        </listOfReactants>
        <listOfProducts>
          <speciesReference species="m85" />
          <speciesReference species="m22" />
          <speciesReference species="m19" />
        </listOfProducts>
      </reaction>
      <reaction name="r41" reversible="false">
        <listOfReactants>
          <speciesReference species="m86" />
          <speciesReference species="m21" />
          <speciesReference species="m20" />
        </listOfReactants>
        <listOfProducts>
          <speciesReference species="m86" />
          <speciesReference species="m22" />
          <speciesReference species="m19" />
        </listOfProducts>
      </reaction>
      <reaction name="r42" reversible="false">
        <listOfReactants>
          <speciesReference species="m87" />
          <speciesReference species="m24" />
        </listOfReactants>
        <listOfProducts>
          <speciesReference species="m87" />
          <speciesReference species="m21" />
        </listOfProducts>
      </reaction>
      <reaction name="r43" reversible="false">
        <listOfReactants>
          <speciesReference species="m87" />
          <speciesReference species="m21" />
        </listOfReactants>
        <listOfProducts>
          <speciesReference species="m87" />
          <speciesReference species="m24" />
        </listOfProducts>
      </reaction>
      <reaction name="r44" reversible="false">
        <listOfReactants>
          <speciesReference species="m88" />
          <speciesReference species="m15" />
          <speciesReference species="m19" />
        </listOfReactants>
        <listOfProducts>
          <speciesReference species="m88" />
          <speciesReference species="m17" />
          <speciesReference species="m20" />
        </listOfProducts>
      </reaction>
      <reaction name="r45" reversible="false">
        <listOfReactants>
          <speciesReference species="m88" />
          <speciesReference species="m17" />
          <speciesReference species="m20" />
        </listOfReactants>
        <listOfProducts>
          <speciesReference species="m88" />
          <speciesReference species="m15" />
          <speciesReference species="m19" />
        </listOfProducts>
      </reaction>
      <reaction name="r46" reversible="false">
        <listOfReactants>
          <speciesReference species="m89" />
          <speciesReference species="m23" />
        </listOfReactants>
        <listOfProducts>
          <speciesReference species="m89" />
          <speciesReference species="m24" />
        </listOfProducts>
      </reaction>
      <reaction name="r47" reversible="false">
        <listOfReactants>
          <speciesReference species="m89" />
          <speciesReference species="m24" />
        </listOfReactants>
        <listOfProducts>
          <speciesReference species="m89" />
          <speciesReference species="m23" />
        </listOfProducts>
      </reaction>
      <reaction name="r48" reversible="false">
        <listOfReactants>
          <speciesReference species="m90" />
          <speciesReference species="m42" />
          <speciesReference species="m20" />
        </listOfReactants>
        <listOfProducts>
          <speciesReference species="m90" />
          <speciesReference species="m41" />
          <speciesReference species="m18" />
          <speciesReference species="m43" />
        </listOfProducts>
      </reaction>
      <reaction name="r49" reversible="false">
        <listOfReactants>
          <speciesReference species="m92" />
          <speciesReference species="m41" />
          <speciesReference species="m19" />
        </listOfReactants>
        <listOfProducts>
          <speciesReference species="m92" />
          <speciesReference species="m42" />
          <speciesReference species="m20" />
        </listOfProducts>
      </reaction>
      <reaction name="r50" reversible="false">
        <listOfReactants>
          <speciesReference species="m93" />
          <speciesReference species="m41" />
          <speciesReference species="m19" />
        </listOfReactants>
        <listOfProducts>
          <speciesReference species="m93" />
          <speciesReference species="m42" />
          <speciesReference species="m20" />
        </listOfProducts>
      </reaction>
      <reaction name="r51" reversible="false">
        <listOfReactants>
          <speciesReference species="m94" />
          <speciesReference species="m47" />
        </listOfReactants>
        <listOfProducts>
          <speciesReference species="m94" />
          <speciesReference species="m48" />
        </listOfProducts>
      </reaction>
      <reaction name="r52" reversible="false">
        <listOfReactants>
          <speciesReference species="m94" />
          <speciesReference species="m48" />
        </listOfReactants>
        <listOfProducts>
          <speciesReference species="m94" />
          <speciesReference species="m47" />
        </listOfProducts>
      </reaction>
      <reaction name="r53" reversible="false">
        <listOfReactants>
          <speciesReference species="m91" />
          <speciesReference species="m56" />
          <speciesReference species="m31" />
          <speciesReference species="m41" />
        </listOfReactants>
        <listOfProducts>
          <speciesReference species="m91" />
          <speciesReference species="m56" />
          <speciesReference species="m24" />
          <speciesReference species="m42" />
        </listOfProducts>
      </reaction>
      <reaction name="r54" reversible="false">
        <listOfReactants>
          <speciesReference species="m66" />
          <speciesReference species="m31" />
          <speciesReference species="m32" />
        </listOfReactants>
        <listOfProducts>
          <speciesReference species="m66" />
          <speciesReference species="m30" />
        </listOfProducts>
      </reaction>
      <reaction name="r55" reversible="false">
        <listOfReactants>
          <speciesReference species="m75" />
          <speciesReference species="m27" />
        </listOfReactants>
        <listOfProducts>
          <speciesReference species="m75" />
          <speciesReference species="m26" />
        </listOfProducts>
      </reaction>
      <reaction name="r56" reversible="false">
        <listOfReactants>
          <speciesReference species="m75" />
          <speciesReference species="m26" />
        </listOfReactants>
        <listOfProducts>
          <speciesReference species="m75" />
          <speciesReference species="m27" />
        </listOfProducts>
      </reaction>
      <reaction name="r57" reversible="false">
        <listOfReactants>
          <speciesReference species="m82" />
          <speciesReference species="m34" />
          <speciesReference species="m32" />
        </listOfReactants>
        <listOfProducts>
          <speciesReference species="m82" />
          <speciesReference species="m33" />
        </listOfProducts>
      </reaction>
      <reaction name="r58" reversible="false">
        <listOfReactants>
          <speciesReference species="m82" />
          <speciesReference species="m33" />
        </listOfReactants>
        <listOfProducts>
          <speciesReference species="m82" />
          <speciesReference species="m34" />
          <speciesReference species="m32" />
        </listOfProducts>
      </reaction>
      <reaction name="r59" reversible="false">
        <listOfReactants>
          <speciesReference species="m40" />
        </listOfReactants>
        <listOfProducts>
          <speciesReference species="m39" />
        </listOfProducts>
      </reaction>
      <reaction name="r60" reversible="false">
        <listOfReactants>
          <speciesReference species="m39" />
        </listOfReactants>
        <listOfProducts>
          <speciesReference species="m40" />
        </listOfProducts>
      </reaction>
      <reaction name="r61" reversible="false">
        <listOfReactants>
          <speciesReference species="m20" />
        </listOfReactants>
        <listOfProducts>
          <speciesReference species="m19" />
          <speciesReference species="m43" />
        </listOfProducts>
      </reaction>
      <reaction name="r62" reversible="false">
        <listOfProducts>
          <speciesReference species="m57" />
        </listOfProducts>
      </reaction>
      <reaction name="r63" reversible="false">
        <listOfProducts>
          <speciesReference species="m59" />
        </listOfProducts>
      </reaction>
      <reaction name="r64" reversible="false">
        <listOfProducts>
          <speciesReference species="m60" />
        </listOfProducts>
      </reaction>
      <reaction name="r65" reversible="false">
        <listOfReactants>
          <speciesReference species="m2" />
          <speciesReference species="m4" />
          <speciesReference species="m5" />
        </listOfReactants>
        <listOfProducts>
          <speciesReference species="m2" />
          <speciesReference species="m4" />
          <speciesReference species="m5" />
          <speciesReference species="m63" />
        </listOfProducts>
      </reaction>
      <reaction name="r66" reversible="false">
        <listOfReactants>
          <speciesReference species="m2" />
          <speciesReference species="m4" />
          <speciesReference species="m5" />
        </listOfReactants>
        <listOfProducts>
          <speciesReference species="m2" />
          <speciesReference species="m4" />
          <speciesReference species="m5" />
          <speciesReference species="m64" />
        </listOfProducts>
      </reaction>
      <reaction name="r67" reversible="false">
        <listOfReactants>
          <speciesReference species="m2" />
          <speciesReference species="m4" />
          <speciesReference species="m5" />
        </listOfReactants>
        <listOfProducts>
          <speciesReference species="m2" />
          <speciesReference species="m4" />
          <speciesReference species="m5" />
          <speciesReference species="m65" />
        </listOfProducts>
      </reaction>
      <reaction name="r68" reversible="false">
        <listOfReactants>
          <speciesReference species="m2" />
          <speciesReference species="m4" />
          <speciesReference species="m5" />
        </listOfReactants>
        <listOfProducts>
          <speciesReference species="m2" />
          <speciesReference species="m4" />
          <speciesReference species="m5" />
          <speciesReference species="m69" />
        </listOfProducts>
      </reaction>
      <reaction name="r69" reversible="false">
        <listOfProducts>
          <speciesReference species="m70" />
        </listOfProducts>
      </reaction>
      <reaction name="r70" reversible="false">
        <listOfProducts>
          <speciesReference species="m71" />
        </listOfProducts>
      </reaction>
      <reaction name="r71" reversible="false">
        <listOfProducts>
          <speciesReference species="m72" />
        </listOfProducts>
      </reaction>
      <reaction name="r72" reversible="false">
        <listOfReactants>
          <speciesReference species="m2" />
          <speciesReference species="m7" />
          <speciesReference species="m61" />
          <speciesReference species="m6" />
        </listOfReactants>
        <listOfProducts>
          <speciesReference species="m2" />
          <speciesReference species="m7" />
          <speciesReference species="m61" />
          <speciesReference species="m6" />
          <speciesReference species="m73" />
        </listOfProducts>
      </reaction>
      <reaction name="r73" reversible="false">
        <listOfReactants>
          <speciesReference species="m2" />
          <speciesReference species="m7" />
          <speciesReference species="m9" />
          <speciesReference species="m6" />
        </listOfReactants>
        <listOfProducts>
          <speciesReference species="m2" />
          <speciesReference species="m7" />
          <speciesReference species="m9" />
          <speciesReference species="m6" />
          <speciesReference species="m74" />
        </listOfProducts>
      </reaction>
      <reaction name="r74" reversible="false">
        <listOfReactants>
          <speciesReference species="m2" />
          <speciesReference species="m7" />
          <speciesReference species="m6" />
        </listOfReactants>
        <listOfProducts>
          <speciesReference species="m2" />
          <speciesReference species="m7" />
          <speciesReference species="m6" />
          <speciesReference species="m76" />
        </listOfProducts>
      </reaction>
      <reaction name="r75" reversible="false">
        <listOfProducts>
          <speciesReference species="m78" />
        </listOfProducts>
      </reaction>
      <reaction name="r76" reversible="false">
        <listOfProducts>
          <speciesReference species="m79" />
        </listOfProducts>
      </reaction>
      <reaction name="r77" reversible="false">
        <listOfProducts>
          <speciesReference species="m80" />
        </listOfProducts>
      </reaction>
      <reaction name="r78" reversible="false">
        <listOfReactants>
          <speciesReference species="m2" />
          <speciesReference species="m13" />
        </listOfReactants>
        <listOfProducts>
          <speciesReference species="m2" />
          <speciesReference species="m13" />
          <speciesReference species="m83" />
        </listOfProducts>
      </reaction>
      <reaction name="r79" reversible="false">
        <listOfProducts>
          <speciesReference species="m85" />
        </listOfProducts>
      </reaction>
      <reaction name="r80" reversible="false">
        <listOfProducts>
          <speciesReference species="m86" />
        </listOfProducts>
      </reaction>
      <reaction name="r81" reversible="false">
        <listOfProducts>
          <speciesReference species="m87" />
        </listOfProducts>
      </reaction>
      <reaction name="r82" reversible="false">
        <listOfReactants>
          <speciesReference species="m62" />
        </listOfReactants>
        <listOfProducts>
          <speciesReference species="m62" />
          <speciesReference species="m88" />
        </listOfProducts>
      </reaction>
      <reaction name="r83" reversible="false">
        <listOfProducts>
          <speciesReference species="m89" />
        </listOfProducts>
      </reaction>
      <reaction name="r84" reversible="false">
        <listOfProducts>
          <speciesReference species="m94" />
        </listOfProducts>
      </reaction>
      <reaction name="r85" reversible="false">
        <listOfReactants>
          <speciesReference species="m62" />
          <speciesReference species="m14" />
        </listOfReactants>
        <listOfProducts>
          <speciesReference species="m62" />
          <speciesReference species="m14" />
          <speciesReference species="m91" />
          <speciesReference species="m56" />
        </listOfProducts>
      </reaction>
      <reaction name="r86" reversible="false">
        <listOfReactants>
          <speciesReference species="m62" />
          <speciesReference species="m10" />
        </listOfReactants>
        <listOfProducts>
          <speciesReference species="m62" />
          <speciesReference species="m10" />
          <speciesReference species="m91" />
          <speciesReference species="m56" />
        </listOfProducts>
      </reaction>
      <reaction name="r87" reversible="false">
        <listOfReactants>
          <speciesReference species="m62" />
        </listOfReactants>
        <listOfProducts>
          <speciesReference species="m62" />
          <speciesReference species="m66" />
        </listOfProducts>
      </reaction>
      <reaction name="r88" reversible="false">
        <listOfReactants>
          <speciesReference species="m2" />
          <speciesReference species="m7" />
          <speciesReference species="m6" />
        </listOfReactants>
        <listOfProducts>
          <speciesReference species="m2" />
          <speciesReference species="m7" />
          <speciesReference species="m6" />
          <speciesReference species="m75" />
        </listOfProducts>
      </reaction>
      <reaction name="r89" reversible="false">
        <listOfReactants>
          <speciesReference species="m2" />
          <speciesReference species="m13" />
        </listOfReactants>
        <listOfProducts>
          <speciesReference species="m2" />
          <speciesReference species="m13" />
          <speciesReference species="m82" />
        </listOfProducts>
      </reaction>
      <reaction name="r90" reversible="false">
        <listOfReactants>
          <speciesReference species="m8" />
        </listOfReactants>
        <listOfProducts>
          <speciesReference species="m8" />
          <speciesReference species="m54" />
        </listOfProducts>
      </reaction>
      <reaction name="r91" reversible="false">
        <listOfReactants>
          <speciesReference species="m31" />
        </listOfReactants>
        <listOfProducts>
          <speciesReference species="m31" />
          <speciesReference species="m58" />
        </listOfProducts>
      </reaction>
      <reaction name="r92" reversible="false">
        <listOfReactants>
          <speciesReference species="m8" />
        </listOfReactants>
        <listOfProducts>
          <speciesReference species="m8" />
          <speciesReference species="m61" />
        </listOfProducts>
      </reaction>
      <reaction name="r93" reversible="false">
        <listOfReactants>
          <speciesReference species="m7" />
        </listOfReactants>
        <listOfProducts>
          <speciesReference species="m7" />
          <speciesReference species="m67" />
        </listOfProducts>
      </reaction>
      <reaction name="r94" reversible="false">
        <listOfReactants>
          <speciesReference species="m7" />
        </listOfReactants>
        <listOfProducts>
          <speciesReference species="m7" />
          <speciesReference species="m68" />
        </listOfProducts>
      </reaction>
      <reaction name="r95" reversible="false">
        <listOfReactants>
          <speciesReference species="m3" />
        </listOfReactants>
        <listOfProducts>
          <speciesReference species="m3" />
          <speciesReference species="m77" />
        </listOfProducts>
      </reaction>
      <reaction name="r96" reversible="false">
        <listOfReactants>
          <speciesReference species="m7" />
        </listOfReactants>
        <listOfProducts>
          <speciesReference species="m7" />
          <speciesReference species="m81" />
        </listOfProducts>
      </reaction>
      <reaction name="r97" reversible="false">
        <listOfReactants>
          <speciesReference species="m2" />
        </listOfReactants>
        <listOfProducts>
          <speciesReference species="m2" />
          <speciesReference species="m84" />
        </listOfProducts>
      </reaction>
      <reaction name="r98" reversible="false">
        <listOfReactants>
          <speciesReference species="m55" />
        </listOfReactants>
        <listOfProducts>
          <speciesReference species="m55" />
          <speciesReference species="m90" />
        </listOfProducts>
      </reaction>
      <reaction name="r99" reversible="false">
        <listOfProducts>
          <speciesReference species="m92" />
        </listOfProducts>
      </reaction>
      <reaction name="r100" reversible="false">
        <listOfReactants>
          <speciesReference species="m10" />
        </listOfReactants>
        <listOfProducts>
          <speciesReference species="m10" />
          <speciesReference species="m93" />
        </listOfProducts>
      </reaction>
      <reaction name="r101" reversible="false">
        <listOfReactants>
          <speciesReference species="m31" />
        </listOfReactants>
        <listOfProducts>
          <speciesReference species="m31" />
          <speciesReference species="m62" />
        </listOfProducts>
      </reaction>
      <reaction name="r102" reversible="false">
        <listOfReactants>
          <speciesReference species="m34" />
        </listOfReactants>
        <listOfProducts>
          <speciesReference species="m34" />
          <speciesReference species="m62" />
        </listOfProducts>
      </reaction>
      <reaction name="r103" reversible="false">
        <listOfReactants>
          <speciesReference species="m27" />
        </listOfReactants>
        <listOfProducts>
          <speciesReference species="m27" />
          <speciesReference species="m62" />
        </listOfProducts>
      </reaction>
      <reaction name="r104" reversible="false">
        <listOfReactants>
          <speciesReference species="m57" />
        </listOfReactants>
      </reaction>
      <reaction name="r105" reversible="false">
        <listOfReactants>
          <speciesReference species="m59" />
        </listOfReactants>
      </reaction>
      <reaction name="r106" reversible="false">
        <listOfReactants>
          <speciesReference species="m60" />
        </listOfReactants>
      </reaction>
      <reaction name="r107" reversible="false">
        <listOfReactants>
          <speciesReference species="m63" />
        </listOfReactants>
      </reaction>
      <reaction name="r108" reversible="false">
        <listOfReactants>
          <speciesReference species="m64" />
        </listOfReactants>
      </reaction>
      <reaction name="r109" reversible="false">
        <listOfReactants>
          <speciesReference species="m65" />
        </listOfReactants>
      </reaction>
      <reaction name="r110" reversible="false">
        <listOfReactants>
          <speciesReference species="m69" />
        </listOfReactants>
      </reaction>
      <reaction name="r111" reversible="false">
        <listOfReactants>
          <speciesReference species="m70" />
        </listOfReactants>
      </reaction>
      <reaction name="r112" reversible="false">
        <listOfReactants>
          <speciesReference species="m71" />
        </listOfReactants>
      </reaction>
      <reaction name="r113" reversible="false">
        <listOfReactants>
          <speciesReference species="m72" />
        </listOfReactants>
      </reaction>
      <reaction name="r114" reversible="false">
        <listOfReactants>
          <speciesReference species="m73" />
        </listOfReactants>
      </reaction>
      <reaction name="r115" reversible="false">
        <listOfReactants>
          <speciesReference species="m74" />
        </listOfReactants>
      </reaction>
      <reaction name="r116" reversible="false">
        <listOfReactants>
          <speciesReference species="m76" />
        </listOfReactants>
      </reaction>
      <reaction name="r117" reversible="false">
        <listOfReactants>
          <speciesReference species="m78" />
        </listOfReactants>
      </reaction>
      <reaction name="r118" reversible="false">
        <listOfReactants>
          <speciesReference species="m79" />
        </listOfReactants>
      </reaction>
      <reaction name="r119" reversible="false">
        <listOfReactants>
          <speciesReference species="m80" />
        </listOfReactants>
      </reaction>
      <reaction name="r120" reversible="false">
        <listOfReactants>
          <speciesReference species="m83" />
        </listOfReactants>
      </reaction>
      <reaction name="r121" reversible="false">
        <listOfReactants>
          <speciesReference species="m85" />
        </listOfReactants>
      </reaction>
      <reaction name="r122" reversible="false">
        <listOfReactants>
          <speciesReference species="m86" />
        </listOfReactants>
      </reaction>
      <reaction name="r123" reversible="false">
        <listOfReactants>
          <speciesReference species="m88" />
        </listOfReactants>
      </reaction>
      <reaction name="r124" reversible="false">
        <listOfReactants>
          <speciesReference species="m89" />
        </listOfReactants>
      </reaction>
      <reaction name="r125" reversible="false">
        <listOfReactants>
          <speciesReference species="m90" />
        </listOfReactants>
      </reaction>
      <reaction name="r126" reversible="false">
        <listOfReactants>
          <speciesReference species="m92" />
        </listOfReactants>
      </reaction>
      <reaction name="r127" reversible="false">
        <listOfReactants>
          <speciesReference species="m93" />
        </listOfReactants>
      </reaction>
      <reaction name="r128" reversible="false">
        <listOfReactants>
          <speciesReference species="m94" />
        </listOfReactants>
      </reaction>
      <reaction name="r129" reversible="false">
        <listOfReactants>
          <speciesReference species="m91" />
        </listOfReactants>
      </reaction>
      <reaction name="r130" reversible="false">
        <listOfReactants>
          <speciesReference species="m56" />
        </listOfReactants>
      </reaction>
      <reaction name="r131" reversible="false">
        <listOfReactants>
          <speciesReference species="m66" />
        </listOfReactants>
      </reaction>
      <reaction name="r132" reversible="false">
        <listOfReactants>
          <speciesReference species="m75" />
        </listOfReactants>
      </reaction>
      <reaction name="r133" reversible="false">
        <listOfReactants>
          <speciesReference species="m82" />
        </listOfReactants>
      </reaction>
      <reaction name="r134" reversible="false">
        <listOfReactants>
          <speciesReference species="m54" />
        </listOfReactants>
      </reaction>
      <reaction name="r135" reversible="false">
        <listOfReactants>
          <speciesReference species="m55" />
        </listOfReactants>
      </reaction>
      <reaction name="r136" reversible="false">
        <listOfReactants>
          <speciesReference species="m58" />
        </listOfReactants>
      </reaction>
      <reaction name="r137" reversible="false">
        <listOfReactants>
          <speciesReference species="m61" />
        </listOfReactants>
      </reaction>
      <reaction name="r138" reversible="false">
        <listOfReactants>
          <speciesReference species="m67" />
        </listOfReactants>
      </reaction>
      <reaction name="r139" reversible="false">
        <listOfReactants>
          <speciesReference species="m68" />
        </listOfReactants>
      </reaction>
      <reaction name="r140" reversible="false">
        <listOfReactants>
          <speciesReference species="m77" />
        </listOfReactants>
      </reaction>
      <reaction name="r141" reversible="false">
        <listOfReactants>
          <speciesReference species="m81" />
        </listOfReactants>
      </reaction>
      <reaction name="r142" reversible="false">
        <listOfReactants>
          <speciesReference species="m84" />
        </listOfReactants>
      </reaction>
      <reaction name="r143" reversible="false">
        <listOfReactants>
          <speciesReference species="m62" />
        </listOfReactants>
      </reaction>
      <reaction name="r144" reversible="false">
        <listOfReactants>
          <speciesReference species="m17" />
        </listOfReactants>
      </reaction>
      <reaction name="r145" reversible="false">
        <listOfReactants>
          <speciesReference species="m19" />
        </listOfReactants>
      </reaction>
      <reaction name="r146" reversible="false">
        <listOfReactants>
          <speciesReference species="m18" />
        </listOfReactants>
      </reaction>
      <reaction name="r147" reversible="false">
        <listOfReactants>
          <speciesReference species="m20" />
        </listOfReactants>
      </reaction>
      <reaction name="r148" reversible="false">
        <listOfReactants>
          <speciesReference species="m24" />
        </listOfReactants>
      </reaction>
      <reaction name="r149" reversible="false">
        <listOfReactants>
          <speciesReference species="m25" />
        </listOfReactants>
      </reaction>
      <reaction name="r150" reversible="false">
        <listOfReactants>
          <speciesReference species="m31" />
        </listOfReactants>
      </reaction>
      <reaction name="r151" reversible="false">
        <listOfReactants>
          <speciesReference species="m27" />
        </listOfReactants>
      </reaction>
      <reaction name="r152" reversible="false">
        <listOfReactants>
          <speciesReference species="m32" />
        </listOfReactants>
      </reaction>
      <reaction name="r153" reversible="false">
        <listOfReactants>
          <speciesReference species="m34" />
        </listOfReactants>
      </reaction>
      <reaction name="r154" reversible="false">
        <listOfReactants>
          <speciesReference species="m35" />
        </listOfReactants>
      </reaction>
      <reaction name="r155" reversible="false">
        <listOfReactants>
          <speciesReference species="m36" />
        </listOfReactants>
      </reaction>
      <reaction name="r156" reversible="false">
        <listOfReactants>
          <speciesReference species="m37" />
        </listOfReactants>
      </reaction>
      <reaction name="r157" reversible="false">
        <listOfReactants>
          <speciesReference species="m38" />
        </listOfReactants>
      </reaction>
      <reaction name="r158" reversible="false">
        <listOfReactants>
          <speciesReference species="m39" />
        </listOfReactants>
      </reaction>
      <reaction name="r159" reversible="false">
        <listOfReactants>
          <speciesReference species="m40" />
        </listOfReactants>
      </reaction>
      <reaction name="r160" reversible="false">
        <listOfReactants>
          <speciesReference species="m41" />
        </listOfReactants>
      </reaction>
      <reaction name="r161" reversible="false">
        <listOfReactants>
          <speciesReference species="m43" />
        </listOfReactants>
      </reaction>
      <reaction name="r162" reversible="false">
        <listOfReactants>
          <speciesReference species="m44" />
        </listOfReactants>
      </reaction>
      <reaction name="r163" reversible="false">
        <listOfReactants>
          <speciesReference species="m42" />
        </listOfReactants>
      </reaction>
      <reaction name="r164" reversible="false">
        <listOfReactants>
          <speciesReference species="m45" />
        </listOfReactants>
      </reaction>
      <reaction name="r165" reversible="false">
        <listOfReactants>
          <speciesReference species="m46" />
        </listOfReactants>
      </reaction>
      <reaction name="r166" reversible="false">
        <listOfReactants>
          <speciesReference species="m47" />
        </listOfReactants>
      </reaction>
      <reaction name="r167" reversible="false">
        <listOfReactants>
          <speciesReference species="m51" />
        </listOfReactants>
      </reaction>
    </listOfReactions>
  </model>
</sbml>
