# Supplementary material for: Phenotype prediction in regulated metabolic networks
Source: BMC Syst Biol. 2008 Apr 25;2:37. doi: 10.1186/1752-0509-2-37 (PMC2443871; doi:10.1186/1752-0509-2-37)
Supplement: Additional file 3 — The analyzed complete model in SBML format. [file 1752-0509-2-37-S3.xml]

<?xml version="1.0" encoding="UTF-8"?>
<sbml xmlns="http://www.sbml.org/sbml/level2" xmlns:html="http://www.w3.org/1999/xhtml" xmlns:jigcell="http://www.sbml.org/2001/ns/jigcell" xmlns:jd="http://www.sys-bio.org/sbml" xmlns:math="http://www.w3.org/1998/Math/MathML" xmlns:rdf="http://www.w3.org/1999/02/22-rdf-syntax-ns#" xmlns:sbml="http://www.sbml.org/sbml/level2" xmlns:xlink="http://www.w3.org/1999/xlink" level="2" version="1">
  <model>
    <listOfSpecies>
      <species id="m0" name="Biomass" />
      <species id="m1" name="ftktA" />
      <species id="m2" name="_ftktA" />
      <species id="m3" name="ftktB" />
      <species id="m4" name="_ftktB" />
      <species id="m5" name="ftalA" />
      <species id="m6" name="_ftalA" />
      <species id="m7" name="ftalB" />
      <species id="m8" name="_ftalB" />
      <species id="m9" name="fpgi" />
      <species id="m10" name="_fpgi" />
      <species id="m11" name="craCondNeg" />
      <species id="m12" name="_craCondNeg" />
      <species id="m13" name="fdld" />
      <species id="m14" name="_fdld" />
      <species id="m15" name="fdctA" />
      <species id="m16" name="_fdctA" />
      <species id="m17" name="fdcuA" />
      <species id="m18" name="_fdcuA" />
      <species id="m19" name="pdhRCondNeg" />
      <species id="m20" name="_pdhRCondNeg" />
      <species id="m21" name="O2xt" />
      <species id="m22" name="GLCxt" />
      <species id="m23" name="GLxt" />
      <species id="m24" name="SUCCxt" />
      <species id="m25" name="CO2xt" />
      <species id="m26" name="HEXT" />
      <species id="m27" name="PIxt" />
      <species id="m28" name="ADP" />
      <species id="m29" name="ATP" />
      <species id="m30" name="NAD" />
      <species id="m31" name="NADH" />
      <species id="m32" name="Q" />
      <species id="m33" name="QH2" />
      <species id="m34" name="NADP" />
      <species id="m35" name="NADPH" />
      <species id="m36" name="FAD" />
      <species id="m37" name="FADH" />
      <species id="m38" name="UTP" />
      <species id="m39" name="COA" />
      <species id="m40" name="_FDP" />
      <species id="m41" name="_G6P" />
      <species id="m42" name="_ACxt" />
      <species id="m43" name="_GLAC" />
      <species id="m44" name="_GLCxt" />
      <species id="m45" name="_GLxt" />
      <species id="m46" name="_galR" />
      <species id="m47" name="_galS" />
      <species id="m48" name="_glpR" />
      <species id="m49" name="_iclR" />
      <species id="m50" name="_LACxt" />
      <species id="m51" name="_LCTSxt" />
      <species id="m52" name="_O2xt" />
      <species id="m53" name="_PYR" />
      <species id="m54" name="_PYRxt" />
      <species id="m55" name="_RIBxt" />
      <species id="m56" name="_SUCCxt" />
      <species id="m57" name="_ETHxt" />
      <species id="m58" name="_arcA" />
      <species id="m59" name="_cra" />
      <species id="m60" name="_fnr" />
      <species id="m61" name="_food" />
      <species id="m62" name="_lacI" />
      <species id="m63" name="_mlc" />
      <species id="m64" name="_pdhR" />
      <species id="m65" name="_rbsR" />
      <species id="m66" name="_rpiR" />
      <species id="m67" name="aceA" />
      <species id="m68" name="ICIT" />
      <species id="m69" name="SUCC" />
      <species id="m70" name="GLX" />
      <species id="m71" name="ACCOA" />
      <species id="m72" name="aceB" />
      <species id="m73" name="MAL" />
      <species id="m74" name="aceEF" />
      <species id="m75" name="PYR" />
      <species id="m76" name="lpdA" />
      <species id="m77" name="CO2" />
      <species id="m78" name="ackA" />
      <species id="m79" name="ACTP" />
      <species id="m80" name="AC" />
      <species id="m81" name="CIT" />
      <species id="m82" name="acnA" />
      <species id="m83" name="acnB" />
      <species id="m84" name="acs" />
      <species id="m85" name="PPI" />
      <species id="m86" name="AMP" />
      <species id="m87" name="adhE" />
      <species id="m88" name="ETH" />
      <species id="m89" name="adk" />
      <species id="m90" name="atpABCDEFGHI" />
      <species id="m91" name="PI" />
      <species id="m92" name="cydAB" />
      <species id="m93" name="O2" />
      <species id="m94" name="cyoABCD" />
      <species id="m95" name="dld" />
      <species id="m96" name="LAC" />
      <species id="m97" name="2PG" />
      <species id="m98" name="eno" />
      <species id="m99" name="PEP" />
      <species id="m100" name="fba" />
      <species id="m101" name="FDP" />
      <species id="m102" name="T3P2" />
      <species id="m103" name="T3P1" />
      <species id="m104" name="fbp" />
      <species id="m105" name="F6P" />
      <species id="m106" name="fdnGHI" />
      <species id="m107" name="FOR" />
      <species id="m108" name="fdoIHG" />
      <species id="m109" name="frdABCD" />
      <species id="m110" name="FUM" />
      <species id="m111" name="fumA" />
      <species id="m112" name="fumB" />
      <species id="m113" name="fumC" />
      <species id="m114" name="galE" />
      <species id="m115" name="UDPGAL" />
      <species id="m116" name="UDPG" />
      <species id="m117" name="GLAC" />
      <species id="m118" name="galK" />
      <species id="m119" name="GAL1P" />
      <species id="m120" name="bDGLAC" />
      <species id="m121" name="galM" />
      <species id="m122" name="bDGLC" />
      <species id="m123" name="GLC" />
      <species id="m124" name="galT" />
      <species id="m125" name="galU" />
      <species id="m126" name="G1P" />
      <species id="m127" name="gapA" />
      <species id="m128" name="13PDG" />
      <species id="m129" name="glk" />
      <species id="m130" name="G6P" />
      <species id="m131" name="glpABC" />
      <species id="m132" name="GL3P" />
      <species id="m133" name="glpD" />
      <species id="m134" name="GL" />
      <species id="m135" name="glpK" />
      <species id="m136" name="OA" />
      <species id="m137" name="gltA" />
      <species id="m138" name="gnd" />
      <species id="m139" name="D6PGC" />
      <species id="m140" name="RL5P" />
      <species id="m141" name="3PG" />
      <species id="m142" name="gpmA" />
      <species id="m143" name="gpmB" />
      <species id="m144" name="gpsA" />
      <species id="m145" name="icdA" />
      <species id="m146" name="AKG" />
      <species id="m147" name="LCTS" />
      <species id="m148" name="lacZ" />
      <species id="m149" name="maeB" />
      <species id="m150" name="mdh" />
      <species id="m151" name="ndh" />
      <species id="m152" name="nuoABEFGHIJKLMN" />
      <species id="m153" name="pckA" />
      <species id="m154" name="pfkA" />
      <species id="m155" name="pfkB" />
      <species id="m156" name="pflAB" />
      <species id="m157" name="pflCD" />
      <species id="m158" name="pgi" />
      <species id="m159" name="pgk" />
      <species id="m160" name="pgl" />
      <species id="m161" name="D6PGL" />
      <species id="m162" name="pgm" />
      <species id="m163" name="pntAB" />
      <species id="m164" name="ppa" />
      <species id="m165" name="ppc" />
      <species id="m166" name="ppsA" />
      <species id="m167" name="pta" />
      <species id="m168" name="pykA" />
      <species id="m169" name="pykF" />
      <species id="m170" name="RIB" />
      <species id="m171" name="rbsK" />
      <species id="m172" name="R5P" />
      <species id="m173" name="rpe" />
      <species id="m174" name="X5P" />
      <species id="m175" name="rpiA" />
      <species id="m176" name="rpiB" />
      <species id="m177" name="sdhABCD" />
      <species id="m178" name="sfcA" />
      <species id="m179" name="sucAB" />
      <species id="m180" name="SUCCOA" />
      <species id="m181" name="sucCD" />
      <species id="m182" name="S7P" />
      <species id="m183" name="talA" />
      <species id="m184" name="E4P" />
      <species id="m185" name="talB" />
      <species id="m186" name="tktA" />
      <species id="m187" name="tktB" />
      <species id="m188" name="tpiA" />
      <species id="m189" name="zwf" />
      <species id="m190" name="ACxt" />
      <species id="m191" name="ETHxt" />
      <species id="m192" name="focA" />
      <species id="m193" name="FORxt" />
      <species id="m194" name="crr" />
      <species id="m195" name="ptsGHI" />
      <species id="m196" name="galP" />
      <species id="m197" name="glpF" />
      <species id="m198" name="LACxt" />
      <species id="m199" name="lactateUP" />
      <species id="m200" name="LCTSxt" />
      <species id="m201" name="lacY" />
      <species id="m202" name="pitAB" />
      <species id="m203" name="PYRxt" />
      <species id="m204" name="rbsABCD" />
      <species id="m205" name="RIBxt" />
      <species id="m206" name="dctA" />
      <species id="m207" name="dcuA" />
      <species id="m208" name="dcuB" />
      <species id="m209" name="dcuC" />
      <species id="m210" name="food" />
      <species id="m211" name="arcA" />
      <species id="m212" name="fnr" />
      <species id="m213" name="dcuR" />
      <species id="m214" name="sOxidRadicals" />
      <species id="m215" name="cra" />
      <species id="m216" name="dcuS" />
      <species id="m217" name="fadR" />
      <species id="m218" name="galR" />
      <species id="m219" name="galS" />
      <species id="m220" name="glpR" />
      <species id="m221" name="iclR" />
      <species id="m222" name="lacI" />
      <species id="m223" name="mlc" />
      <species id="m224" name="pdhR" />
      <species id="m225" name="rbsR" />
      <species id="m226" name="rpiR" />
    </listOfSpecies>
    <listOfReactions>
      <reaction name="r0" reversible="false">
        <listOfProducts>
          <speciesReference species="m21" />
        </listOfProducts>
      </reaction>
      <reaction name="r1" reversible="false">
        <listOfProducts>
          <speciesReference species="m22" />
        </listOfProducts>
      </reaction>
      <reaction name="r2" reversible="false">
        <listOfProducts>
          <speciesReference species="m26" />
        </listOfProducts>
      </reaction>
      <reaction name="r3" reversible="false">
        <listOfProducts>
          <speciesReference species="m27" />
        </listOfProducts>
      </reaction>
      <reaction name="r4" reversible="false">
        <listOfProducts>
          <speciesReference species="m28" />
        </listOfProducts>
      </reaction>
      <reaction name="r5" reversible="false">
        <listOfProducts>
          <speciesReference species="m29" />
        </listOfProducts>
      </reaction>
      <reaction name="r6" reversible="false">
        <listOfProducts>
          <speciesReference species="m30" />
        </listOfProducts>
      </reaction>
      <reaction name="r7" reversible="false">
        <listOfProducts>
          <speciesReference species="m31" />
        </listOfProducts>
      </reaction>
      <reaction name="r8" reversible="false">
        <listOfProducts>
          <speciesReference species="m32" />
        </listOfProducts>
      </reaction>
      <reaction name="r9" reversible="false">
        <listOfProducts>
          <speciesReference species="m33" />
        </listOfProducts>
      </reaction>
      <reaction name="r10" reversible="false">
        <listOfProducts>
          <speciesReference species="m34" />
        </listOfProducts>
      </reaction>
      <reaction name="r11" reversible="false">
        <listOfProducts>
          <speciesReference species="m35" />
        </listOfProducts>
      </reaction>
      <reaction name="r12" reversible="false">
        <listOfProducts>
          <speciesReference species="m36" />
        </listOfProducts>
      </reaction>
      <reaction name="r13" reversible="false">
        <listOfProducts>
          <speciesReference species="m37" />
        </listOfProducts>
      </reaction>
      <reaction name="r14" reversible="false">
        <listOfProducts>
          <speciesReference species="m38" />
        </listOfProducts>
      </reaction>
      <reaction name="r15" reversible="false">
        <listOfProducts>
          <speciesReference species="m39" />
        </listOfProducts>
      </reaction>
      <reaction name="r16" reversible="false">
        <listOfReactants>
          <speciesReference species="m71" />
          <speciesReference species="m75" />
          <speciesReference species="m99" />
          <speciesReference species="m103" />
          <speciesReference species="m105" />
          <speciesReference species="m130" />
          <speciesReference species="m136" />
          <speciesReference species="m141" />
          <speciesReference species="m146" />
          <speciesReference species="m172" />
          <speciesReference species="m180" />
          <speciesReference species="m184" />
        </listOfReactants>
        <listOfProducts>
          <speciesReference species="m0" />
        </listOfProducts>
      </reaction>
      <reaction name="r17" reversible="false">
        <listOfReactants>
          <speciesReference species="m0" />
        </listOfReactants>
      </reaction>
      <reaction name="r18" reversible="false">
        <listOfReactants>
          <speciesReference species="m67" />
          <speciesReference species="m68" />
        </listOfReactants>
        <listOfProducts>
          <speciesReference species="m67" />
          <speciesReference species="m69" />
          <speciesReference species="m70" />
        </listOfProducts>
      </reaction>
      <reaction name="r19" reversible="false">
        <listOfReactants>
          <speciesReference species="m70" />
          <speciesReference species="m71" />
          <speciesReference species="m72" />
        </listOfReactants>
        <listOfProducts>
          <speciesReference species="m39" />
          <speciesReference species="m72" />
          <speciesReference species="m73" />
        </listOfProducts>
      </reaction>
      <reaction name="r20" reversible="false">
        <listOfReactants>
          <speciesReference species="m30" />
          <speciesReference species="m39" />
          <speciesReference species="m74" />
          <speciesReference species="m75" />
          <speciesReference species="m76" />
        </listOfReactants>
        <listOfProducts>
          <speciesReference species="m31" />
          <speciesReference species="m71" />
          <speciesReference species="m74" />
          <speciesReference species="m76" />
          <speciesReference species="m77" />
        </listOfProducts>
      </reaction>
      <reaction name="r21" reversible="false">
        <listOfReactants>
          <speciesReference species="m28" />
          <speciesReference species="m78" />
          <speciesReference species="m79" />
        </listOfReactants>
        <listOfProducts>
          <speciesReference species="m29" />
          <speciesReference species="m78" />
          <speciesReference species="m80" />
        </listOfProducts>
      </reaction>
      <reaction name="r22" reversible="false">
        <listOfReactants>
          <speciesReference species="m29" />
          <speciesReference species="m78" />
          <speciesReference species="m80" />
        </listOfReactants>
        <listOfProducts>
          <speciesReference species="m28" />
          <speciesReference species="m78" />
          <speciesReference species="m79" />
        </listOfProducts>
      </reaction>
      <reaction name="r23" reversible="false">
        <listOfReactants>
          <speciesReference species="m81" />
          <speciesReference species="m82" />
        </listOfReactants>
        <listOfProducts>
          <speciesReference species="m68" />
          <speciesReference species="m82" />
        </listOfProducts>
      </reaction>
      <reaction name="r24" reversible="false">
        <listOfReactants>
          <speciesReference species="m68" />
          <speciesReference species="m82" />
        </listOfReactants>
        <listOfProducts>
          <speciesReference species="m81" />
          <speciesReference species="m82" />
        </listOfProducts>
      </reaction>
      <reaction name="r25" reversible="false">
        <listOfReactants>
          <speciesReference species="m81" />
          <speciesReference species="m83" />
        </listOfReactants>
        <listOfProducts>
          <speciesReference species="m68" />
          <speciesReference species="m83" />
        </listOfProducts>
      </reaction>
      <reaction name="r26" reversible="false">
        <listOfReactants>
          <speciesReference species="m68" />
          <speciesReference species="m83" />
        </listOfReactants>
        <listOfProducts>
          <speciesReference species="m81" />
          <speciesReference species="m83" />
        </listOfProducts>
      </reaction>
      <reaction name="r27" reversible="false">
        <listOfReactants>
          <speciesReference species="m29" />
          <speciesReference species="m39" />
          <speciesReference species="m80" />
          <speciesReference species="m84" />
        </listOfReactants>
        <listOfProducts>
          <speciesReference species="m71" />
          <speciesReference species="m84" />
          <speciesReference species="m85" />
          <speciesReference species="m86" />
        </listOfProducts>
      </reaction>
      <reaction name="r28" reversible="false">
        <listOfReactants>
          <speciesReference species="m71" />
          <speciesReference species="m87" />
          <speciesReference species="m31" stoichiometry="2.0" />
        </listOfReactants>
        <listOfProducts>
          <speciesReference species="m39" />
          <speciesReference species="m87" />
          <speciesReference species="m88" />
          <speciesReference species="m30" stoichiometry="2.0" />
        </listOfProducts>
      </reaction>
      <reaction name="r29" reversible="false">
        <listOfReactants>
          <speciesReference species="m39" />
          <speciesReference species="m87" />
          <speciesReference species="m88" />
          <speciesReference species="m30" stoichiometry="2.0" />
        </listOfReactants>
        <listOfProducts>
          <speciesReference species="m71" />
          <speciesReference species="m87" />
          <speciesReference species="m31" stoichiometry="2.0" />
        </listOfProducts>
      </reaction>
      <reaction name="r30" reversible="false">
        <listOfReactants>
          <speciesReference species="m29" />
          <speciesReference species="m86" />
          <speciesReference species="m89" />
        </listOfReactants>
        <listOfProducts>
          <speciesReference species="m89" />
          <speciesReference species="m28" stoichiometry="2.0" />
        </listOfProducts>
      </reaction>
      <reaction name="r31" reversible="false">
        <listOfReactants>
          <speciesReference species="m89" />
          <speciesReference species="m28" stoichiometry="2.0" />
        </listOfReactants>
        <listOfProducts>
          <speciesReference species="m29" />
          <speciesReference species="m86" />
          <speciesReference species="m89" />
        </listOfProducts>
      </reaction>
      <reaction name="r32" reversible="false">
        <listOfReactants>
          <speciesReference species="m29" />
          <speciesReference species="m90" />
        </listOfReactants>
        <listOfProducts>
          <speciesReference species="m28" />
          <speciesReference species="m90" />
          <speciesReference species="m91" />
          <speciesReference species="m26" stoichiometry="4.0" />
        </listOfProducts>
      </reaction>
      <reaction name="r33" reversible="false">
        <listOfReactants>
          <speciesReference species="m28" />
          <speciesReference species="m90" />
          <speciesReference species="m91" />
          <speciesReference species="m26" stoichiometry="4.0" />
        </listOfReactants>
        <listOfProducts>
          <speciesReference species="m29" />
          <speciesReference species="m90" />
        </listOfProducts>
      </reaction>
      <reaction name="r34" reversible="false">
        <listOfReactants>
          <speciesReference species="m92" />
          <speciesReference species="m93" />
          <speciesReference species="m33" stoichiometry="2.0" />
        </listOfReactants>
        <listOfProducts>
          <speciesReference species="m92" />
          <speciesReference species="m32" stoichiometry="2.0" />
          <speciesReference species="m26" stoichiometry="4.0" />
        </listOfProducts>
      </reaction>
      <reaction name="r35" reversible="false">
        <listOfReactants>
          <speciesReference species="m93" />
          <speciesReference species="m94" />
          <speciesReference species="m33" stoichiometry="2.0" />
        </listOfReactants>
        <listOfProducts>
          <speciesReference species="m94" />
          <speciesReference species="m32" stoichiometry="2.0" />
          <speciesReference species="m26" stoichiometry="5.0" />
        </listOfProducts>
      </reaction>
      <reaction name="r36" reversible="false">
        <listOfReactants>
          <speciesReference species="m13" />
          <speciesReference species="m31" />
          <speciesReference species="m75" />
          <speciesReference species="m95" />
        </listOfReactants>
        <listOfProducts>
          <speciesReference species="m13" />
          <speciesReference species="m30" />
          <speciesReference species="m95" />
          <speciesReference species="m96" />
        </listOfProducts>
      </reaction>
      <reaction name="r37" reversible="false">
        <listOfReactants>
          <speciesReference species="m14" />
          <speciesReference species="m30" />
          <speciesReference species="m95" />
          <speciesReference species="m96" />
        </listOfReactants>
        <listOfProducts>
          <speciesReference species="m14" />
          <speciesReference species="m31" />
          <speciesReference species="m75" />
          <speciesReference species="m95" />
        </listOfProducts>
      </reaction>
      <reaction name="r38" reversible="false">
        <listOfReactants>
          <speciesReference species="m32" />
          <speciesReference species="m95" />
          <speciesReference species="m96" />
        </listOfReactants>
        <listOfProducts>
          <speciesReference species="m33" />
          <speciesReference species="m75" />
          <speciesReference species="m95" />
          <speciesReference species="m19" />
        </listOfProducts>
      </reaction>
      <reaction name="r39" reversible="false">
        <listOfReactants>
          <speciesReference species="m97" />
          <speciesReference species="m98" />
        </listOfReactants>
        <listOfProducts>
          <speciesReference species="m98" />
          <speciesReference species="m99" />
        </listOfProducts>
      </reaction>
      <reaction name="r40" reversible="false">
        <listOfReactants>
          <speciesReference species="m98" />
          <speciesReference species="m99" />
        </listOfReactants>
        <listOfProducts>
          <speciesReference species="m97" />
          <speciesReference species="m98" />
        </listOfProducts>
      </reaction>
      <reaction name="r41" reversible="false">
        <listOfReactants>
          <speciesReference species="m100" />
          <speciesReference species="m101" />
        </listOfReactants>
        <listOfProducts>
          <speciesReference species="m100" />
          <speciesReference species="m102" />
          <speciesReference species="m103" />
        </listOfProducts>
      </reaction>
      <reaction name="r42" reversible="false">
        <listOfReactants>
          <speciesReference species="m100" />
          <speciesReference species="m102" />
          <speciesReference species="m103" />
        </listOfReactants>
        <listOfProducts>
          <speciesReference species="m100" />
          <speciesReference species="m101" />
        </listOfProducts>
      </reaction>
      <reaction name="r43" reversible="false">
        <listOfReactants>
          <speciesReference species="m101" />
          <speciesReference species="m104" />
        </listOfReactants>
        <listOfProducts>
          <speciesReference species="m91" />
          <speciesReference species="m104" />
          <speciesReference species="m105" />
        </listOfProducts>
      </reaction>
      <reaction name="r44" reversible="false">
        <listOfReactants>
          <speciesReference species="m32" />
          <speciesReference species="m106" />
          <speciesReference species="m107" />
        </listOfReactants>
        <listOfProducts>
          <speciesReference species="m33" />
          <speciesReference species="m77" />
          <speciesReference species="m106" />
          <speciesReference species="m26" stoichiometry="2.0" />
        </listOfProducts>
      </reaction>
      <reaction name="r45" reversible="false">
        <listOfReactants>
          <speciesReference species="m32" />
          <speciesReference species="m107" />
          <speciesReference species="m108" />
        </listOfReactants>
        <listOfProducts>
          <speciesReference species="m33" />
          <speciesReference species="m77" />
          <speciesReference species="m108" />
          <speciesReference species="m26" stoichiometry="2.0" />
        </listOfProducts>
      </reaction>
      <reaction name="r46" reversible="false">
        <listOfReactants>
          <speciesReference species="m37" />
          <speciesReference species="m109" />
          <speciesReference species="m110" />
        </listOfReactants>
        <listOfProducts>
          <speciesReference species="m36" />
          <speciesReference species="m69" />
          <speciesReference species="m109" />
        </listOfProducts>
      </reaction>
      <reaction name="r47" reversible="false">
        <listOfReactants>
          <speciesReference species="m110" />
          <speciesReference species="m111" />
        </listOfReactants>
        <listOfProducts>
          <speciesReference species="m73" />
          <speciesReference species="m111" />
        </listOfProducts>
      </reaction>
      <reaction name="r48" reversible="false">
        <listOfReactants>
          <speciesReference species="m73" />
          <speciesReference species="m111" />
        </listOfReactants>
        <listOfProducts>
          <speciesReference species="m110" />
          <speciesReference species="m111" />
        </listOfProducts>
      </reaction>
      <reaction name="r49" reversible="false">
        <listOfReactants>
          <speciesReference species="m110" />
          <speciesReference species="m112" />
        </listOfReactants>
        <listOfProducts>
          <speciesReference species="m73" />
          <speciesReference species="m112" />
        </listOfProducts>
      </reaction>
      <reaction name="r50" reversible="false">
        <listOfReactants>
          <speciesReference species="m73" />
          <speciesReference species="m112" />
        </listOfReactants>
        <listOfProducts>
          <speciesReference species="m110" />
          <speciesReference species="m112" />
        </listOfProducts>
      </reaction>
      <reaction name="r51" reversible="false">
        <listOfReactants>
          <speciesReference species="m110" />
          <speciesReference species="m113" />
        </listOfReactants>
        <listOfProducts>
          <speciesReference species="m73" />
          <speciesReference species="m113" />
        </listOfProducts>
      </reaction>
      <reaction name="r52" reversible="false">
        <listOfReactants>
          <speciesReference species="m73" />
          <speciesReference species="m113" />
        </listOfReactants>
        <listOfProducts>
          <speciesReference species="m110" />
          <speciesReference species="m113" />
        </listOfProducts>
      </reaction>
      <reaction name="r53" reversible="false">
        <listOfReactants>
          <speciesReference species="m114" />
          <speciesReference species="m115" />
        </listOfReactants>
        <listOfProducts>
          <speciesReference species="m114" />
          <speciesReference species="m116" />
        </listOfProducts>
      </reaction>
      <reaction name="r54" reversible="false">
        <listOfReactants>
          <speciesReference species="m114" />
          <speciesReference species="m116" />
        </listOfReactants>
        <listOfProducts>
          <speciesReference species="m114" />
          <speciesReference species="m115" />
        </listOfProducts>
      </reaction>
      <reaction name="r55" reversible="false">
        <listOfReactants>
          <speciesReference species="m29" />
          <speciesReference species="m117" />
          <speciesReference species="m118" />
        </listOfReactants>
        <listOfProducts>
          <speciesReference species="m28" />
          <speciesReference species="m118" />
          <speciesReference species="m119" />
        </listOfProducts>
      </reaction>
      <reaction name="r56" reversible="false">
        <listOfReactants>
          <speciesReference species="m28" />
          <speciesReference species="m118" />
          <speciesReference species="m119" />
        </listOfReactants>
        <listOfProducts>
          <speciesReference species="m29" />
          <speciesReference species="m117" />
          <speciesReference species="m118" />
        </listOfProducts>
      </reaction>
      <reaction name="r57" reversible="false">
        <listOfReactants>
          <speciesReference species="m120" />
          <speciesReference species="m121" />
        </listOfReactants>
        <listOfProducts>
          <speciesReference species="m117" />
          <speciesReference species="m121" />
        </listOfProducts>
      </reaction>
      <reaction name="r58" reversible="false">
        <listOfReactants>
          <speciesReference species="m117" />
          <speciesReference species="m121" />
        </listOfReactants>
        <listOfProducts>
          <speciesReference species="m120" />
          <speciesReference species="m121" />
        </listOfProducts>
      </reaction>
      <reaction name="r59" reversible="false">
        <listOfReactants>
          <speciesReference species="m121" />
          <speciesReference species="m122" />
        </listOfReactants>
        <listOfProducts>
          <speciesReference species="m121" />
          <speciesReference species="m123" />
        </listOfProducts>
      </reaction>
      <reaction name="r60" reversible="false">
        <listOfReactants>
          <speciesReference species="m121" />
          <speciesReference species="m123" />
        </listOfReactants>
        <listOfProducts>
          <speciesReference species="m121" />
          <speciesReference species="m122" />
        </listOfProducts>
      </reaction>
      <reaction name="r61" reversible="false">
        <listOfReactants>
          <speciesReference species="m38" />
          <speciesReference species="m119" />
          <speciesReference species="m124" />
        </listOfReactants>
        <listOfProducts>
          <speciesReference species="m85" />
          <speciesReference species="m115" />
          <speciesReference species="m124" />
        </listOfProducts>
      </reaction>
      <reaction name="r62" reversible="false">
        <listOfReactants>
          <speciesReference species="m85" />
          <speciesReference species="m115" />
          <speciesReference species="m124" />
        </listOfReactants>
        <listOfProducts>
          <speciesReference species="m38" />
          <speciesReference species="m119" />
          <speciesReference species="m124" />
        </listOfProducts>
      </reaction>
      <reaction name="r63" reversible="false">
        <listOfReactants>
          <speciesReference species="m38" />
          <speciesReference species="m125" />
          <speciesReference species="m126" />
        </listOfReactants>
        <listOfProducts>
          <speciesReference species="m85" />
          <speciesReference species="m116" />
          <speciesReference species="m125" />
        </listOfProducts>
      </reaction>
      <reaction name="r64" reversible="false">
        <listOfReactants>
          <speciesReference species="m85" />
          <speciesReference species="m116" />
          <speciesReference species="m125" />
        </listOfReactants>
        <listOfProducts>
          <speciesReference species="m38" />
          <speciesReference species="m125" />
          <speciesReference species="m126" />
        </listOfProducts>
      </reaction>
      <reaction name="r65" reversible="false">
        <listOfReactants>
          <speciesReference species="m30" />
          <speciesReference species="m91" />
          <speciesReference species="m103" />
          <speciesReference species="m127" />
        </listOfReactants>
        <listOfProducts>
          <speciesReference species="m31" />
          <speciesReference species="m127" />
          <speciesReference species="m128" />
        </listOfProducts>
      </reaction>
      <reaction name="r66" reversible="false">
        <listOfReactants>
          <speciesReference species="m31" />
          <speciesReference species="m127" />
          <speciesReference species="m128" />
        </listOfReactants>
        <listOfProducts>
          <speciesReference species="m30" />
          <speciesReference species="m91" />
          <speciesReference species="m103" />
          <speciesReference species="m127" />
        </listOfProducts>
      </reaction>
      <reaction name="r67" reversible="false">
        <listOfReactants>
          <speciesReference species="m29" />
          <speciesReference species="m123" />
          <speciesReference species="m129" />
        </listOfReactants>
        <listOfProducts>
          <speciesReference species="m28" />
          <speciesReference species="m129" />
          <speciesReference species="m130" />
        </listOfProducts>
      </reaction>
      <reaction name="r68" reversible="false">
        <listOfReactants>
          <speciesReference species="m32" />
          <speciesReference species="m131" />
          <speciesReference species="m132" />
        </listOfReactants>
        <listOfProducts>
          <speciesReference species="m33" />
          <speciesReference species="m102" />
          <speciesReference species="m131" />
        </listOfProducts>
      </reaction>
      <reaction name="r69" reversible="false">
        <listOfReactants>
          <speciesReference species="m32" />
          <speciesReference species="m132" />
          <speciesReference species="m133" />
        </listOfReactants>
        <listOfProducts>
          <speciesReference species="m33" />
          <speciesReference species="m102" />
          <speciesReference species="m133" />
        </listOfProducts>
      </reaction>
      <reaction name="r70" reversible="false">
        <listOfReactants>
          <speciesReference species="m29" />
          <speciesReference species="m134" />
          <speciesReference species="m135" />
        </listOfReactants>
        <listOfProducts>
          <speciesReference species="m28" />
          <speciesReference species="m132" />
          <speciesReference species="m135" />
        </listOfProducts>
      </reaction>
      <reaction name="r71" reversible="false">
        <listOfReactants>
          <speciesReference species="m71" />
          <speciesReference species="m136" />
          <speciesReference species="m137" />
        </listOfReactants>
        <listOfProducts>
          <speciesReference species="m39" />
          <speciesReference species="m81" />
          <speciesReference species="m137" />
        </listOfProducts>
      </reaction>
      <reaction name="r72" reversible="false">
        <listOfReactants>
          <speciesReference species="m34" />
          <speciesReference species="m138" />
          <speciesReference species="m139" />
        </listOfReactants>
        <listOfProducts>
          <speciesReference species="m35" />
          <speciesReference species="m77" />
          <speciesReference species="m138" />
          <speciesReference species="m140" />
        </listOfProducts>
      </reaction>
      <reaction name="r73" reversible="false">
        <listOfReactants>
          <speciesReference species="m141" />
          <speciesReference species="m142" />
        </listOfReactants>
        <listOfProducts>
          <speciesReference species="m97" />
          <speciesReference species="m142" />
        </listOfProducts>
      </reaction>
      <reaction name="r74" reversible="false">
        <listOfReactants>
          <speciesReference species="m97" />
          <speciesReference species="m142" />
        </listOfReactants>
        <listOfProducts>
          <speciesReference species="m141" />
          <speciesReference species="m142" />
        </listOfProducts>
      </reaction>
      <reaction name="r75" reversible="false">
        <listOfReactants>
          <speciesReference species="m141" />
          <speciesReference species="m143" />
        </listOfReactants>
        <listOfProducts>
          <speciesReference species="m97" />
          <speciesReference species="m143" />
        </listOfProducts>
      </reaction>
      <reaction name="r76" reversible="false">
        <listOfReactants>
          <speciesReference species="m97" />
          <speciesReference species="m143" />
        </listOfReactants>
        <listOfProducts>
          <speciesReference species="m141" />
          <speciesReference species="m143" />
        </listOfProducts>
      </reaction>
      <reaction name="r77" reversible="false">
        <listOfReactants>
          <speciesReference species="m34" />
          <speciesReference species="m132" />
          <speciesReference species="m144" />
        </listOfReactants>
        <listOfProducts>
          <speciesReference species="m35" />
          <speciesReference species="m102" />
          <speciesReference species="m144" />
        </listOfProducts>
      </reaction>
      <reaction name="r78" reversible="false">
        <listOfReactants>
          <speciesReference species="m35" />
          <speciesReference species="m102" />
          <speciesReference species="m144" />
        </listOfReactants>
        <listOfProducts>
          <speciesReference species="m34" />
          <speciesReference species="m132" />
          <speciesReference species="m144" />
        </listOfProducts>
      </reaction>
      <reaction name="r79" reversible="false">
        <listOfReactants>
          <speciesReference species="m34" />
          <speciesReference species="m68" />
          <speciesReference species="m145" />
        </listOfReactants>
        <listOfProducts>
          <speciesReference species="m35" />
          <speciesReference species="m77" />
          <speciesReference species="m145" />
          <speciesReference species="m146" />
        </listOfProducts>
      </reaction>
      <reaction name="r80" reversible="false">
        <listOfReactants>
          <speciesReference species="m35" />
          <speciesReference species="m77" />
          <speciesReference species="m145" />
          <speciesReference species="m146" />
        </listOfReactants>
        <listOfProducts>
          <speciesReference species="m34" />
          <speciesReference species="m68" />
          <speciesReference species="m145" />
        </listOfProducts>
      </reaction>
      <reaction name="r81" reversible="false">
        <listOfReactants>
          <speciesReference species="m147" />
          <speciesReference species="m148" />
        </listOfReactants>
        <listOfProducts>
          <speciesReference species="m120" />
          <speciesReference species="m123" />
          <speciesReference species="m148" />
        </listOfProducts>
      </reaction>
      <reaction name="r82" reversible="false">
        <listOfReactants>
          <speciesReference species="m34" />
          <speciesReference species="m73" />
          <speciesReference species="m149" />
        </listOfReactants>
        <listOfProducts>
          <speciesReference species="m35" />
          <speciesReference species="m75" />
          <speciesReference species="m77" />
          <speciesReference species="m149" />
        </listOfProducts>
      </reaction>
      <reaction name="r83" reversible="false">
        <listOfReactants>
          <speciesReference species="m30" />
          <speciesReference species="m73" />
          <speciesReference species="m150" />
        </listOfReactants>
        <listOfProducts>
          <speciesReference species="m31" />
          <speciesReference species="m136" />
          <speciesReference species="m150" />
        </listOfProducts>
      </reaction>
      <reaction name="r84" reversible="false">
        <listOfReactants>
          <speciesReference species="m31" />
          <speciesReference species="m136" />
          <speciesReference species="m150" />
        </listOfReactants>
        <listOfProducts>
          <speciesReference species="m30" />
          <speciesReference species="m73" />
          <speciesReference species="m150" />
        </listOfProducts>
      </reaction>
      <reaction name="r85" reversible="false">
        <listOfReactants>
          <speciesReference species="m31" />
          <speciesReference species="m32" />
          <speciesReference species="m151" />
        </listOfReactants>
        <listOfProducts>
          <speciesReference species="m30" />
          <speciesReference species="m33" />
          <speciesReference species="m151" />
        </listOfProducts>
      </reaction>
      <reaction name="r86" reversible="false">
        <listOfReactants>
          <speciesReference species="m152" />
          <speciesReference species="m31" stoichiometry="2.0" />
          <speciesReference species="m32" stoichiometry="2.0" />
        </listOfReactants>
        <listOfProducts>
          <speciesReference species="m152" />
          <speciesReference species="m30" stoichiometry="2.0" />
          <speciesReference species="m33" stoichiometry="2.0" />
          <speciesReference species="m26" stoichiometry="7.0" />
        </listOfProducts>
      </reaction>
      <reaction name="r87" reversible="false">
        <listOfReactants>
          <speciesReference species="m29" />
          <speciesReference species="m136" />
          <speciesReference species="m153" />
        </listOfReactants>
        <listOfProducts>
          <speciesReference species="m28" />
          <speciesReference species="m77" />
          <speciesReference species="m99" />
          <speciesReference species="m153" />
        </listOfProducts>
      </reaction>
      <reaction name="r88" reversible="false">
        <listOfReactants>
          <speciesReference species="m29" />
          <speciesReference species="m105" />
          <speciesReference species="m154" />
        </listOfReactants>
        <listOfProducts>
          <speciesReference species="m28" />
          <speciesReference species="m101" />
          <speciesReference species="m154" />
        </listOfProducts>
      </reaction>
      <reaction name="r89" reversible="false">
        <listOfReactants>
          <speciesReference species="m29" />
          <speciesReference species="m105" />
          <speciesReference species="m155" />
        </listOfReactants>
        <listOfProducts>
          <speciesReference species="m28" />
          <speciesReference species="m101" />
          <speciesReference species="m155" />
        </listOfProducts>
      </reaction>
      <reaction name="r90" reversible="false">
        <listOfReactants>
          <speciesReference species="m39" />
          <speciesReference species="m75" />
          <speciesReference species="m156" />
        </listOfReactants>
        <listOfProducts>
          <speciesReference species="m71" />
          <speciesReference species="m107" />
          <speciesReference species="m156" />
        </listOfProducts>
      </reaction>
      <reaction name="r91" reversible="false">
        <listOfReactants>
          <speciesReference species="m39" />
          <speciesReference species="m75" />
          <speciesReference species="m157" />
        </listOfReactants>
        <listOfProducts>
          <speciesReference species="m71" />
          <speciesReference species="m107" />
          <speciesReference species="m157" />
        </listOfProducts>
      </reaction>
      <reaction name="r92" reversible="false">
        <listOfReactants>
          <speciesReference species="m10" />
          <speciesReference species="m130" />
          <speciesReference species="m158" />
        </listOfReactants>
        <listOfProducts>
          <speciesReference species="m10" />
          <speciesReference species="m105" />
          <speciesReference species="m158" />
          <speciesReference species="m11" />
        </listOfProducts>
      </reaction>
      <reaction name="r93" reversible="false">
        <listOfReactants>
          <speciesReference species="m9" />
          <speciesReference species="m105" />
          <speciesReference species="m158" />
        </listOfReactants>
        <listOfProducts>
          <speciesReference species="m9" stoichiometry="2.0" />
          <speciesReference species="m130" />
          <speciesReference species="m158" />
        </listOfProducts>
      </reaction>
      <reaction name="r94" reversible="false">
        <listOfReactants>
          <speciesReference species="m28" />
          <speciesReference species="m128" />
          <speciesReference species="m159" />
        </listOfReactants>
        <listOfProducts>
          <speciesReference species="m29" />
          <speciesReference species="m141" />
          <speciesReference species="m159" />
        </listOfProducts>
      </reaction>
      <reaction name="r95" reversible="false">
        <listOfReactants>
          <speciesReference species="m29" />
          <speciesReference species="m141" />
          <speciesReference species="m159" />
        </listOfReactants>
        <listOfProducts>
          <speciesReference species="m28" />
          <speciesReference species="m128" />
          <speciesReference species="m159" />
        </listOfProducts>
      </reaction>
      <reaction name="r96" reversible="false">
        <listOfReactants>
          <speciesReference species="m160" />
          <speciesReference species="m161" />
        </listOfReactants>
        <listOfProducts>
          <speciesReference species="m139" />
          <speciesReference species="m160" />
        </listOfProducts>
      </reaction>
      <reaction name="r97" reversible="false">
        <listOfReactants>
          <speciesReference species="m126" />
          <speciesReference species="m162" />
        </listOfReactants>
        <listOfProducts>
          <speciesReference species="m130" />
          <speciesReference species="m162" />
        </listOfProducts>
      </reaction>
      <reaction name="r98" reversible="false">
        <listOfReactants>
          <speciesReference species="m130" />
          <speciesReference species="m162" />
        </listOfReactants>
        <listOfProducts>
          <speciesReference species="m126" />
          <speciesReference species="m162" />
        </listOfProducts>
      </reaction>
      <reaction name="r99" reversible="false">
        <listOfReactants>
          <speciesReference species="m30" />
          <speciesReference species="m35" />
          <speciesReference species="m163" />
        </listOfReactants>
        <listOfProducts>
          <speciesReference species="m31" />
          <speciesReference species="m34" />
          <speciesReference species="m163" />
        </listOfProducts>
      </reaction>
      <reaction name="r100" reversible="false">
        <listOfReactants>
          <speciesReference species="m31" />
          <speciesReference species="m34" />
          <speciesReference species="m163" />
          <speciesReference species="m26" stoichiometry="2.0" />
        </listOfReactants>
        <listOfProducts>
          <speciesReference species="m30" />
          <speciesReference species="m35" />
          <speciesReference species="m163" />
        </listOfProducts>
      </reaction>
      <reaction name="r101" reversible="false">
        <listOfReactants>
          <speciesReference species="m85" />
          <speciesReference species="m164" />
        </listOfReactants>
        <listOfProducts>
          <speciesReference species="m164" />
          <speciesReference species="m91" stoichiometry="2.0" />
        </listOfProducts>
      </reaction>
      <reaction name="r102" reversible="false">
        <listOfReactants>
          <speciesReference species="m77" />
          <speciesReference species="m99" />
          <speciesReference species="m165" />
        </listOfReactants>
        <listOfProducts>
          <speciesReference species="m91" />
          <speciesReference species="m136" />
          <speciesReference species="m165" />
        </listOfProducts>
      </reaction>
      <reaction name="r103" reversible="false">
        <listOfReactants>
          <speciesReference species="m29" />
          <speciesReference species="m75" />
          <speciesReference species="m166" />
        </listOfReactants>
        <listOfProducts>
          <speciesReference species="m86" />
          <speciesReference species="m91" />
          <speciesReference species="m99" />
          <speciesReference species="m166" />
        </listOfProducts>
      </reaction>
      <reaction name="r104" reversible="false">
        <listOfReactants>
          <speciesReference species="m71" />
          <speciesReference species="m91" />
          <speciesReference species="m167" />
        </listOfReactants>
        <listOfProducts>
          <speciesReference species="m39" />
          <speciesReference species="m79" />
          <speciesReference species="m167" />
        </listOfProducts>
      </reaction>
      <reaction name="r105" reversible="false">
        <listOfReactants>
          <speciesReference species="m39" />
          <speciesReference species="m79" />
          <speciesReference species="m167" />
        </listOfReactants>
        <listOfProducts>
          <speciesReference species="m71" />
          <speciesReference species="m91" />
          <speciesReference species="m167" />
        </listOfProducts>
      </reaction>
      <reaction name="r106" reversible="false">
        <listOfReactants>
          <speciesReference species="m28" />
          <speciesReference species="m99" />
          <speciesReference species="m168" />
        </listOfReactants>
        <listOfProducts>
          <speciesReference species="m29" />
          <speciesReference species="m75" />
          <speciesReference species="m168" />
          <speciesReference species="m19" />
        </listOfProducts>
      </reaction>
      <reaction name="r107" reversible="false">
        <listOfReactants>
          <speciesReference species="m28" />
          <speciesReference species="m99" />
          <speciesReference species="m169" />
        </listOfReactants>
        <listOfProducts>
          <speciesReference species="m29" />
          <speciesReference species="m75" />
          <speciesReference species="m169" />
          <speciesReference species="m19" />
        </listOfProducts>
      </reaction>
      <reaction name="r108" reversible="false">
        <listOfReactants>
          <speciesReference species="m29" />
          <speciesReference species="m170" />
          <speciesReference species="m171" />
        </listOfReactants>
        <listOfProducts>
          <speciesReference species="m28" />
          <speciesReference species="m171" />
          <speciesReference species="m172" />
        </listOfProducts>
      </reaction>
      <reaction name="r109" reversible="false">
        <listOfReactants>
          <speciesReference species="m140" />
          <speciesReference species="m173" />
        </listOfReactants>
        <listOfProducts>
          <speciesReference species="m173" />
          <speciesReference species="m174" />
        </listOfProducts>
      </reaction>
      <reaction name="r110" reversible="false">
        <listOfReactants>
          <speciesReference species="m173" />
          <speciesReference species="m174" />
        </listOfReactants>
        <listOfProducts>
          <speciesReference species="m140" />
          <speciesReference species="m173" />
        </listOfProducts>
      </reaction>
      <reaction name="r111" reversible="false">
        <listOfReactants>
          <speciesReference species="m140" />
          <speciesReference species="m175" />
        </listOfReactants>
        <listOfProducts>
          <speciesReference species="m172" />
          <speciesReference species="m175" />
        </listOfProducts>
      </reaction>
      <reaction name="r112" reversible="false">
        <listOfReactants>
          <speciesReference species="m172" />
          <speciesReference species="m175" />
        </listOfReactants>
        <listOfProducts>
          <speciesReference species="m140" />
          <speciesReference species="m175" />
        </listOfProducts>
      </reaction>
      <reaction name="r113" reversible="false">
        <listOfReactants>
          <speciesReference species="m140" />
          <speciesReference species="m176" />
        </listOfReactants>
        <listOfProducts>
          <speciesReference species="m172" />
          <speciesReference species="m176" />
        </listOfProducts>
      </reaction>
      <reaction name="r114" reversible="false">
        <listOfReactants>
          <speciesReference species="m172" />
          <speciesReference species="m176" />
        </listOfReactants>
        <listOfProducts>
          <speciesReference species="m140" />
          <speciesReference species="m176" />
        </listOfProducts>
      </reaction>
      <reaction name="r115" reversible="false">
        <listOfReactants>
          <speciesReference species="m36" />
          <speciesReference species="m69" />
          <speciesReference species="m177" />
        </listOfReactants>
        <listOfProducts>
          <speciesReference species="m37" />
          <speciesReference species="m110" />
          <speciesReference species="m177" />
        </listOfProducts>
      </reaction>
      <reaction name="r116" reversible="false">
        <listOfReactants>
          <speciesReference species="m32" />
          <speciesReference species="m37" />
          <speciesReference species="m177" />
        </listOfReactants>
        <listOfProducts>
          <speciesReference species="m33" />
          <speciesReference species="m36" />
          <speciesReference species="m177" />
        </listOfProducts>
      </reaction>
      <reaction name="r117" reversible="false">
        <listOfReactants>
          <speciesReference species="m33" />
          <speciesReference species="m36" />
          <speciesReference species="m177" />
        </listOfReactants>
        <listOfProducts>
          <speciesReference species="m32" />
          <speciesReference species="m37" />
          <speciesReference species="m177" />
        </listOfProducts>
      </reaction>
      <reaction name="r118" reversible="false">
        <listOfReactants>
          <speciesReference species="m30" />
          <speciesReference species="m73" />
          <speciesReference species="m178" />
        </listOfReactants>
        <listOfProducts>
          <speciesReference species="m31" />
          <speciesReference species="m75" />
          <speciesReference species="m77" />
          <speciesReference species="m178" />
        </listOfProducts>
      </reaction>
      <reaction name="r119" reversible="false">
        <listOfReactants>
          <speciesReference species="m30" />
          <speciesReference species="m39" />
          <speciesReference species="m76" />
          <speciesReference species="m146" />
          <speciesReference species="m179" />
        </listOfReactants>
        <listOfProducts>
          <speciesReference species="m31" />
          <speciesReference species="m77" />
          <speciesReference species="m180" />
          <speciesReference species="m76" />
          <speciesReference species="m179" />
        </listOfProducts>
      </reaction>
      <reaction name="r120" reversible="false">
        <listOfReactants>
          <speciesReference species="m28" />
          <speciesReference species="m91" />
          <speciesReference species="m180" />
          <speciesReference species="m181" />
        </listOfReactants>
        <listOfProducts>
          <speciesReference species="m29" />
          <speciesReference species="m39" />
          <speciesReference species="m69" />
          <speciesReference species="m181" />
        </listOfProducts>
      </reaction>
      <reaction name="r121" reversible="false">
        <listOfReactants>
          <speciesReference species="m29" />
          <speciesReference species="m39" />
          <speciesReference species="m69" />
          <speciesReference species="m181" />
        </listOfReactants>
        <listOfProducts>
          <speciesReference species="m28" />
          <speciesReference species="m91" />
          <speciesReference species="m180" />
          <speciesReference species="m181" />
        </listOfProducts>
      </reaction>
      <reaction name="r122" reversible="false">
        <listOfReactants>
          <speciesReference species="m6" />
          <speciesReference species="m103" />
          <speciesReference species="m182" />
          <speciesReference species="m183" />
        </listOfReactants>
        <listOfProducts>
          <speciesReference species="m6" />
          <speciesReference species="m105" />
          <speciesReference species="m184" />
          <speciesReference species="m183" />
          <speciesReference species="m11" />
        </listOfProducts>
      </reaction>
      <reaction name="r123" reversible="false">
        <listOfReactants>
          <speciesReference species="m5" />
          <speciesReference species="m105" />
          <speciesReference species="m184" />
          <speciesReference species="m183" />
        </listOfReactants>
        <listOfProducts>
          <speciesReference species="m5" />
          <speciesReference species="m103" />
          <speciesReference species="m182" />
          <speciesReference species="m183" />
        </listOfProducts>
      </reaction>
      <reaction name="r124" reversible="false">
        <listOfReactants>
          <speciesReference species="m8" />
          <speciesReference species="m103" />
          <speciesReference species="m182" />
          <speciesReference species="m185" />
        </listOfReactants>
        <listOfProducts>
          <speciesReference species="m8" />
          <speciesReference species="m105" />
          <speciesReference species="m184" />
          <speciesReference species="m185" />
          <speciesReference species="m11" />
        </listOfProducts>
      </reaction>
      <reaction name="r125" reversible="false">
        <listOfReactants>
          <speciesReference species="m7" />
          <speciesReference species="m105" />
          <speciesReference species="m184" />
          <speciesReference species="m185" />
        </listOfReactants>
        <listOfProducts>
          <speciesReference species="m7" />
          <speciesReference species="m103" />
          <speciesReference species="m182" />
          <speciesReference species="m185" />
        </listOfProducts>
      </reaction>
      <reaction name="r126" reversible="false">
        <listOfReactants>
          <speciesReference species="m172" />
          <speciesReference species="m174" />
          <speciesReference species="m186" />
        </listOfReactants>
        <listOfProducts>
          <speciesReference species="m103" />
          <speciesReference species="m182" />
          <speciesReference species="m186" />
        </listOfProducts>
      </reaction>
      <reaction name="r127" reversible="false">
        <listOfReactants>
          <speciesReference species="m103" />
          <speciesReference species="m182" />
          <speciesReference species="m186" />
        </listOfReactants>
        <listOfProducts>
          <speciesReference species="m172" />
          <speciesReference species="m174" />
          <speciesReference species="m186" />
        </listOfProducts>
      </reaction>
      <reaction name="r128" reversible="false">
        <listOfReactants>
          <speciesReference species="m2" />
          <speciesReference species="m174" />
          <speciesReference species="m184" />
          <speciesReference species="m186" />
        </listOfReactants>
        <listOfProducts>
          <speciesReference species="m2" />
          <speciesReference species="m103" />
          <speciesReference species="m105" />
          <speciesReference species="m186" />
          <speciesReference species="m11" />
        </listOfProducts>
      </reaction>
      <reaction name="r129" reversible="false">
        <listOfReactants>
          <speciesReference species="m1" />
          <speciesReference species="m103" />
          <speciesReference species="m105" />
          <speciesReference species="m186" />
        </listOfReactants>
        <listOfProducts>
          <speciesReference species="m1" />
          <speciesReference species="m174" />
          <speciesReference species="m184" />
          <speciesReference species="m186" />
        </listOfProducts>
      </reaction>
      <reaction name="r130" reversible="false">
        <listOfReactants>
          <speciesReference species="m172" />
          <speciesReference species="m174" />
          <speciesReference species="m187" />
        </listOfReactants>
        <listOfProducts>
          <speciesReference species="m103" />
          <speciesReference species="m182" />
          <speciesReference species="m187" />
        </listOfProducts>
      </reaction>
      <reaction name="r131" reversible="false">
        <listOfReactants>
          <speciesReference species="m103" />
          <speciesReference species="m182" />
          <speciesReference species="m187" />
        </listOfReactants>
        <listOfProducts>
          <speciesReference species="m172" />
          <speciesReference species="m174" />
          <speciesReference species="m187" />
        </listOfProducts>
      </reaction>
      <reaction name="r132" reversible="false">
        <listOfReactants>
          <speciesReference species="m4" />
          <speciesReference species="m174" />
          <speciesReference species="m184" />
          <speciesReference species="m187" />
        </listOfReactants>
        <listOfProducts>
          <speciesReference species="m4" />
          <speciesReference species="m103" />
          <speciesReference species="m105" />
          <speciesReference species="m187" />
          <speciesReference species="m11" />
        </listOfProducts>
      </reaction>
      <reaction name="r133" reversible="false">
        <listOfReactants>
          <speciesReference species="m3" />
          <speciesReference species="m103" />
          <speciesReference species="m105" />
          <speciesReference species="m187" />
        </listOfReactants>
        <listOfProducts>
          <speciesReference species="m3" />
          <speciesReference species="m174" />
          <speciesReference species="m184" />
          <speciesReference species="m187" />
        </listOfProducts>
      </reaction>
      <reaction name="r134" reversible="false">
        <listOfReactants>
          <speciesReference species="m103" />
          <speciesReference species="m188" />
        </listOfReactants>
        <listOfProducts>
          <speciesReference species="m102" />
          <speciesReference species="m188" />
        </listOfProducts>
      </reaction>
      <reaction name="r135" reversible="false">
        <listOfReactants>
          <speciesReference species="m102" />
          <speciesReference species="m188" />
        </listOfReactants>
        <listOfProducts>
          <speciesReference species="m103" />
          <speciesReference species="m188" />
        </listOfProducts>
      </reaction>
      <reaction name="r136" reversible="false">
        <listOfReactants>
          <speciesReference species="m34" />
          <speciesReference species="m130" />
          <speciesReference species="m189" />
        </listOfReactants>
        <listOfProducts>
          <speciesReference species="m35" />
          <speciesReference species="m161" />
          <speciesReference species="m189" />
        </listOfProducts>
      </reaction>
      <reaction name="r137" reversible="false">
        <listOfReactants>
          <speciesReference species="m35" />
          <speciesReference species="m161" />
          <speciesReference species="m189" />
        </listOfReactants>
        <listOfProducts>
          <speciesReference species="m34" />
          <speciesReference species="m130" />
          <speciesReference species="m189" />
        </listOfProducts>
      </reaction>
      <reaction name="r138" reversible="false">
        <listOfReactants>
          <speciesReference species="m26" />
          <speciesReference species="m190" />
        </listOfReactants>
        <listOfProducts>
          <speciesReference species="m80" />
        </listOfProducts>
      </reaction>
      <reaction name="r139" reversible="false">
        <listOfReactants>
          <speciesReference species="m80" />
        </listOfReactants>
        <listOfProducts>
          <speciesReference species="m26" />
          <speciesReference species="m190" />
        </listOfProducts>
      </reaction>
      <reaction name="r140" reversible="false">
        <listOfReactants>
          <speciesReference species="m25" />
        </listOfReactants>
        <listOfProducts>
          <speciesReference species="m77" />
        </listOfProducts>
      </reaction>
      <reaction name="r141" reversible="false">
        <listOfReactants>
          <speciesReference species="m77" />
        </listOfReactants>
        <listOfProducts>
          <speciesReference species="m25" />
        </listOfProducts>
      </reaction>
      <reaction name="r142" reversible="false">
        <listOfReactants>
          <speciesReference species="m26" />
          <speciesReference species="m191" />
        </listOfReactants>
        <listOfProducts>
          <speciesReference species="m88" />
        </listOfProducts>
      </reaction>
      <reaction name="r143" reversible="false">
        <listOfReactants>
          <speciesReference species="m88" />
        </listOfReactants>
        <listOfProducts>
          <speciesReference species="m26" />
          <speciesReference species="m191" />
        </listOfProducts>
      </reaction>
      <reaction name="r144" reversible="false">
        <listOfReactants>
          <speciesReference species="m192" />
          <speciesReference species="m193" />
        </listOfReactants>
        <listOfProducts>
          <speciesReference species="m107" />
          <speciesReference species="m192" />
        </listOfProducts>
      </reaction>
      <reaction name="r145" reversible="false">
        <listOfReactants>
          <speciesReference species="m107" />
          <speciesReference species="m192" />
        </listOfReactants>
        <listOfProducts>
          <speciesReference species="m192" />
          <speciesReference species="m193" />
        </listOfProducts>
      </reaction>
      <reaction name="r146" reversible="false">
        <listOfReactants>
          <speciesReference species="m22" />
          <speciesReference species="m99" />
          <speciesReference species="m194" />
          <speciesReference species="m195" />
        </listOfReactants>
        <listOfProducts>
          <speciesReference species="m75" />
          <speciesReference species="m130" />
          <speciesReference species="m194" />
          <speciesReference species="m195" />
          <speciesReference species="m19" />
        </listOfProducts>
      </reaction>
      <reaction name="r147" reversible="false">
        <listOfReactants>
          <speciesReference species="m22" />
          <speciesReference species="m26" />
          <speciesReference species="m196" />
        </listOfReactants>
        <listOfProducts>
          <speciesReference species="m123" />
          <speciesReference species="m196" />
        </listOfProducts>
      </reaction>
      <reaction name="r148" reversible="false">
        <listOfReactants>
          <speciesReference species="m23" />
          <speciesReference species="m197" />
        </listOfReactants>
        <listOfProducts>
          <speciesReference species="m134" />
          <speciesReference species="m197" />
        </listOfProducts>
      </reaction>
      <reaction name="r149" reversible="false">
        <listOfReactants>
          <speciesReference species="m134" />
          <speciesReference species="m197" />
        </listOfReactants>
        <listOfProducts>
          <speciesReference species="m23" />
          <speciesReference species="m197" />
        </listOfProducts>
      </reaction>
      <reaction name="r150" reversible="false">
        <listOfReactants>
          <speciesReference species="m26" />
          <speciesReference species="m198" />
          <speciesReference species="m199" />
        </listOfReactants>
        <listOfProducts>
          <speciesReference species="m96" />
          <speciesReference species="m199" />
        </listOfProducts>
      </reaction>
      <reaction name="r151" reversible="false">
        <listOfReactants>
          <speciesReference species="m96" />
        </listOfReactants>
        <listOfProducts>
          <speciesReference species="m26" />
          <speciesReference species="m198" />
        </listOfProducts>
      </reaction>
      <reaction name="r152" reversible="false">
        <listOfReactants>
          <speciesReference species="m26" />
          <speciesReference species="m200" />
          <speciesReference species="m201" />
        </listOfReactants>
        <listOfProducts>
          <speciesReference species="m147" />
          <speciesReference species="m201" />
        </listOfProducts>
      </reaction>
      <reaction name="r153" reversible="false">
        <listOfReactants>
          <speciesReference species="m147" />
          <speciesReference species="m201" />
        </listOfReactants>
        <listOfProducts>
          <speciesReference species="m26" />
          <speciesReference species="m200" />
          <speciesReference species="m201" />
        </listOfProducts>
      </reaction>
      <reaction name="r154" reversible="false">
        <listOfReactants>
          <speciesReference species="m21" />
        </listOfReactants>
        <listOfProducts>
          <speciesReference species="m93" />
        </listOfProducts>
      </reaction>
      <reaction name="r155" reversible="false">
        <listOfReactants>
          <speciesReference species="m93" />
        </listOfReactants>
        <listOfProducts>
          <speciesReference species="m21" />
        </listOfProducts>
      </reaction>
      <reaction name="r156" reversible="false">
        <listOfReactants>
          <speciesReference species="m26" />
          <speciesReference species="m27" />
          <speciesReference species="m202" />
        </listOfReactants>
        <listOfProducts>
          <speciesReference species="m91" />
          <speciesReference species="m202" />
        </listOfProducts>
      </reaction>
      <reaction name="r157" reversible="false">
        <listOfReactants>
          <speciesReference species="m91" />
          <speciesReference species="m202" />
        </listOfReactants>
        <listOfProducts>
          <speciesReference species="m26" />
          <speciesReference species="m27" />
          <speciesReference species="m202" />
        </listOfProducts>
      </reaction>
      <reaction name="r158" reversible="false">
        <listOfReactants>
          <speciesReference species="m26" />
          <speciesReference species="m203" />
        </listOfReactants>
        <listOfProducts>
          <speciesReference species="m75" />
        </listOfProducts>
      </reaction>
      <reaction name="r159" reversible="false">
        <listOfReactants>
          <speciesReference species="m75" />
        </listOfReactants>
        <listOfProducts>
          <speciesReference species="m26" />
          <speciesReference species="m203" />
        </listOfProducts>
      </reaction>
      <reaction name="r160" reversible="false">
        <listOfReactants>
          <speciesReference species="m29" />
          <speciesReference species="m204" />
          <speciesReference species="m205" />
        </listOfReactants>
        <listOfProducts>
          <speciesReference species="m28" />
          <speciesReference species="m91" />
          <speciesReference species="m170" />
          <speciesReference species="m204" />
        </listOfProducts>
      </reaction>
      <reaction name="r161" reversible="false">
        <listOfReactants>
          <speciesReference species="m16" />
          <speciesReference species="m24" />
          <speciesReference species="m26" />
          <speciesReference species="m206" />
        </listOfReactants>
        <listOfProducts>
          <speciesReference species="m16" />
          <speciesReference species="m69" />
          <speciesReference species="m206" />
          <speciesReference species="m19" />
        </listOfProducts>
      </reaction>
      <reaction name="r162" reversible="false">
        <listOfReactants>
          <speciesReference species="m15" />
          <speciesReference species="m69" />
          <speciesReference species="m206" />
        </listOfReactants>
        <listOfProducts>
          <speciesReference species="m15" />
          <speciesReference species="m24" />
          <speciesReference species="m26" />
          <speciesReference species="m206" />
        </listOfProducts>
      </reaction>
      <reaction name="r163" reversible="false">
        <listOfReactants>
          <speciesReference species="m18" />
          <speciesReference species="m24" />
          <speciesReference species="m26" />
          <speciesReference species="m207" />
        </listOfReactants>
        <listOfProducts>
          <speciesReference species="m18" />
          <speciesReference species="m69" />
          <speciesReference species="m207" />
          <speciesReference species="m19" />
        </listOfProducts>
      </reaction>
      <reaction name="r164" reversible="false">
        <listOfReactants>
          <speciesReference species="m17" />
          <speciesReference species="m69" />
          <speciesReference species="m207" />
        </listOfReactants>
        <listOfProducts>
          <speciesReference species="m17" />
          <speciesReference species="m24" />
          <speciesReference species="m26" />
          <speciesReference species="m207" />
        </listOfProducts>
      </reaction>
      <reaction name="r165" reversible="false">
        <listOfReactants>
          <speciesReference species="m24" />
          <speciesReference species="m26" />
          <speciesReference species="m208" />
        </listOfReactants>
        <listOfProducts>
          <speciesReference species="m69" />
          <speciesReference species="m208" />
        </listOfProducts>
      </reaction>
      <reaction name="r166" reversible="false">
        <listOfReactants>
          <speciesReference species="m69" />
          <speciesReference species="m208" />
        </listOfReactants>
        <listOfProducts>
          <speciesReference species="m24" />
          <speciesReference species="m26" />
          <speciesReference species="m208" />
        </listOfProducts>
      </reaction>
      <reaction name="r167" reversible="false">
        <listOfReactants>
          <speciesReference species="m69" />
          <speciesReference species="m209" />
        </listOfReactants>
        <listOfProducts>
          <speciesReference species="m24" />
          <speciesReference species="m26" />
          <speciesReference species="m209" />
        </listOfProducts>
      </reaction>
      <reaction name="r168" reversible="false">
        <listOfReactants>
          <speciesReference species="m29" />
        </listOfReactants>
        <listOfProducts>
          <speciesReference species="m28" />
          <speciesReference species="m91" />
        </listOfProducts>
      </reaction>
      <reaction name="r169" reversible="false">
        <listOfReactants>
          <speciesReference species="m49" />
        </listOfReactants>
        <listOfProducts>
          <speciesReference species="m49" />
          <speciesReference species="m67" />
        </listOfProducts>
      </reaction>
      <reaction name="r170" reversible="false">
        <listOfReactants>
          <speciesReference species="m49" />
          <speciesReference species="m58" />
        </listOfReactants>
        <listOfProducts>
          <speciesReference species="m49" />
          <speciesReference species="m58" />
          <speciesReference species="m72" />
        </listOfProducts>
      </reaction>
      <reaction name="r171" reversible="false">
        <listOfReactants>
          <speciesReference species="m64" />
        </listOfReactants>
        <listOfProducts>
          <speciesReference species="m64" />
          <speciesReference species="m74" />
          <speciesReference species="m76" />
        </listOfProducts>
      </reaction>
      <reaction name="r172" reversible="false">
        <listOfProducts>
          <speciesReference species="m78" />
        </listOfProducts>
      </reaction>
      <reaction name="r173" reversible="false">
        <listOfReactants>
          <speciesReference species="m210" />
        </listOfReactants>
        <listOfProducts>
          <speciesReference species="m82" />
          <speciesReference species="m210" />
        </listOfProducts>
      </reaction>
      <reaction name="r174" reversible="false">
        <listOfReactants>
          <speciesReference species="m210" />
        </listOfReactants>
        <listOfProducts>
          <speciesReference species="m83" />
          <speciesReference species="m210" />
        </listOfProducts>
      </reaction>
      <reaction name="r175" reversible="false">
        <listOfReactants>
          <speciesReference species="m49" />
          <speciesReference species="m44" />
          <speciesReference species="m51" />
          <speciesReference species="m55" />
          <speciesReference species="m45" />
          <speciesReference species="m50" />
          <speciesReference species="m54" />
          <speciesReference species="m56" />
          <speciesReference species="m57" />
        </listOfReactants>
        <listOfProducts>
          <speciesReference species="m49" />
          <speciesReference species="m44" />
          <speciesReference species="m51" />
          <speciesReference species="m55" />
          <speciesReference species="m45" />
          <speciesReference species="m50" />
          <speciesReference species="m54" />
          <speciesReference species="m56" />
          <speciesReference species="m57" />
          <speciesReference species="m84" />
        </listOfProducts>
      </reaction>
      <reaction name="r176" reversible="false">
        <listOfReactants>
          <speciesReference species="m52" />
        </listOfReactants>
        <listOfProducts>
          <speciesReference species="m52" />
          <speciesReference species="m87" />
        </listOfProducts>
      </reaction>
      <reaction name="r177" reversible="false">
        <listOfProducts>
          <speciesReference species="m89" />
        </listOfProducts>
      </reaction>
      <reaction name="r178" reversible="false">
        <listOfProducts>
          <speciesReference species="m90" />
        </listOfProducts>
      </reaction>
      <reaction name="r179" reversible="false">
        <listOfReactants>
          <speciesReference species="m58" />
        </listOfReactants>
        <listOfProducts>
          <speciesReference species="m58" />
          <speciesReference species="m150" />
        </listOfProducts>
      </reaction>
      <reaction name="r180" reversible="false">
        <listOfReactants>
          <speciesReference species="m60" />
        </listOfReactants>
        <listOfProducts>
          <speciesReference species="m60" />
          <speciesReference species="m92" />
        </listOfProducts>
      </reaction>
      <reaction name="r181" reversible="false">
        <listOfReactants>
          <speciesReference species="m211" />
        </listOfReactants>
        <listOfProducts>
          <speciesReference species="m92" />
          <speciesReference species="m211" />
        </listOfProducts>
      </reaction>
      <reaction name="r182" reversible="false">
        <listOfReactants>
          <speciesReference species="m58" />
          <speciesReference species="m60" />
        </listOfReactants>
        <listOfProducts>
          <speciesReference species="m58" />
          <speciesReference species="m60" />
          <speciesReference species="m94" />
        </listOfProducts>
      </reaction>
      <reaction name="r183" reversible="false">
        <listOfProducts>
          <speciesReference species="m95" />
        </listOfProducts>
      </reaction>
      <reaction name="r184" reversible="false">
        <listOfProducts>
          <speciesReference species="m98" />
        </listOfProducts>
      </reaction>
      <reaction name="r185" reversible="false">
        <listOfProducts>
          <speciesReference species="m100" />
        </listOfProducts>
      </reaction>
      <reaction name="r186" reversible="false">
        <listOfProducts>
          <speciesReference species="m104" />
        </listOfProducts>
      </reaction>
      <reaction name="r187" reversible="false">
        <listOfReactants>
          <speciesReference species="m212" />
        </listOfReactants>
        <listOfProducts>
          <speciesReference species="m106" />
          <speciesReference species="m212" />
        </listOfProducts>
      </reaction>
      <reaction name="r188" reversible="false">
        <listOfProducts>
          <speciesReference species="m108" />
        </listOfProducts>
      </reaction>
      <reaction name="r189" reversible="false">
        <listOfReactants>
          <speciesReference species="m212" />
        </listOfReactants>
        <listOfProducts>
          <speciesReference species="m109" />
          <speciesReference species="m212" />
        </listOfProducts>
      </reaction>
      <reaction name="r190" reversible="false">
        <listOfReactants>
          <speciesReference species="m213" />
        </listOfReactants>
        <listOfProducts>
          <speciesReference species="m109" />
          <speciesReference species="m213" />
        </listOfProducts>
      </reaction>
      <reaction name="r191" reversible="false">
        <listOfReactants>
          <speciesReference species="m58" />
          <speciesReference species="m60" />
        </listOfReactants>
        <listOfProducts>
          <speciesReference species="m58" />
          <speciesReference species="m60" />
          <speciesReference species="m111" />
        </listOfProducts>
      </reaction>
      <reaction name="r192" reversible="false">
        <listOfReactants>
          <speciesReference species="m212" />
        </listOfReactants>
        <listOfProducts>
          <speciesReference species="m112" />
          <speciesReference species="m212" />
        </listOfProducts>
      </reaction>
      <reaction name="r193" reversible="false">
        <listOfReactants>
          <speciesReference species="m214" />
        </listOfReactants>
        <listOfProducts>
          <speciesReference species="m113" />
          <speciesReference species="m214" />
        </listOfProducts>
      </reaction>
      <reaction name="r194" reversible="false">
        <listOfReactants>
          <speciesReference species="m44" />
          <speciesReference species="m46" />
          <speciesReference species="m47" />
        </listOfReactants>
        <listOfProducts>
          <speciesReference species="m44" />
          <speciesReference species="m46" />
          <speciesReference species="m47" />
          <speciesReference species="m114" />
        </listOfProducts>
      </reaction>
      <reaction name="r195" reversible="false">
        <listOfReactants>
          <speciesReference species="m44" />
          <speciesReference species="m46" />
          <speciesReference species="m47" />
        </listOfReactants>
        <listOfProducts>
          <speciesReference species="m44" />
          <speciesReference species="m46" />
          <speciesReference species="m47" />
          <speciesReference species="m118" />
        </listOfProducts>
      </reaction>
      <reaction name="r196" reversible="false">
        <listOfReactants>
          <speciesReference species="m44" />
          <speciesReference species="m46" />
          <speciesReference species="m47" />
        </listOfReactants>
        <listOfProducts>
          <speciesReference species="m44" />
          <speciesReference species="m46" />
          <speciesReference species="m47" />
          <speciesReference species="m121" />
        </listOfProducts>
      </reaction>
      <reaction name="r197" reversible="false">
        <listOfReactants>
          <speciesReference species="m44" />
          <speciesReference species="m46" />
          <speciesReference species="m47" />
        </listOfReactants>
        <listOfProducts>
          <speciesReference species="m44" />
          <speciesReference species="m46" />
          <speciesReference species="m47" />
          <speciesReference species="m124" />
        </listOfProducts>
      </reaction>
      <reaction name="r198" reversible="false">
        <listOfProducts>
          <speciesReference species="m125" />
        </listOfProducts>
      </reaction>
      <reaction name="r199" reversible="false">
        <listOfProducts>
          <speciesReference species="m127" />
        </listOfProducts>
      </reaction>
      <reaction name="r200" reversible="false">
        <listOfProducts>
          <speciesReference species="m129" />
        </listOfProducts>
      </reaction>
      <reaction name="r201" reversible="false">
        <listOfReactants>
          <speciesReference species="m44" />
          <speciesReference species="m48" />
          <speciesReference species="m51" />
          <speciesReference species="m55" />
          <speciesReference species="m212" />
        </listOfReactants>
        <listOfProducts>
          <speciesReference species="m44" />
          <speciesReference species="m48" />
          <speciesReference species="m51" />
          <speciesReference species="m55" />
          <speciesReference species="m131" />
          <speciesReference species="m212" />
        </listOfProducts>
      </reaction>
      <reaction name="r202" reversible="false">
        <listOfReactants>
          <speciesReference species="m44" />
          <speciesReference species="m48" />
          <speciesReference species="m51" />
          <speciesReference species="m55" />
          <speciesReference species="m58" />
        </listOfReactants>
        <listOfProducts>
          <speciesReference species="m44" />
          <speciesReference species="m48" />
          <speciesReference species="m51" />
          <speciesReference species="m55" />
          <speciesReference species="m58" />
          <speciesReference species="m133" />
        </listOfProducts>
      </reaction>
      <reaction name="r203" reversible="false">
        <listOfReactants>
          <speciesReference species="m44" />
          <speciesReference species="m48" />
          <speciesReference species="m51" />
          <speciesReference species="m55" />
        </listOfReactants>
        <listOfProducts>
          <speciesReference species="m44" />
          <speciesReference species="m48" />
          <speciesReference species="m51" />
          <speciesReference species="m55" />
          <speciesReference species="m135" />
        </listOfProducts>
      </reaction>
      <reaction name="r204" reversible="false">
        <listOfProducts>
          <speciesReference species="m137" />
        </listOfProducts>
      </reaction>
      <reaction name="r205" reversible="false">
        <listOfProducts>
          <speciesReference species="m138" />
        </listOfProducts>
      </reaction>
      <reaction name="r206" reversible="false">
        <listOfProducts>
          <speciesReference species="m142" />
        </listOfProducts>
      </reaction>
      <reaction name="r207" reversible="false">
        <listOfProducts>
          <speciesReference species="m143" />
        </listOfProducts>
      </reaction>
      <reaction name="r208" reversible="false">
        <listOfProducts>
          <speciesReference species="m144" />
        </listOfProducts>
      </reaction>
      <reaction name="r209" reversible="false">
        <listOfProducts>
          <speciesReference species="m145" />
        </listOfProducts>
      </reaction>
      <reaction name="r210" reversible="false">
        <listOfReactants>
          <speciesReference species="m44" />
          <speciesReference species="m62" />
        </listOfReactants>
        <listOfProducts>
          <speciesReference species="m44" />
          <speciesReference species="m62" />
          <speciesReference species="m148" />
        </listOfProducts>
      </reaction>
      <reaction name="r211" reversible="false">
        <listOfProducts>
          <speciesReference species="m149" />
        </listOfProducts>
      </reaction>
      <reaction name="r212" reversible="false">
        <listOfReactants>
          <speciesReference species="m60" />
        </listOfReactants>
        <listOfProducts>
          <speciesReference species="m60" />
          <speciesReference species="m151" />
        </listOfProducts>
      </reaction>
      <reaction name="r213" reversible="false">
        <listOfProducts>
          <speciesReference species="m152" />
        </listOfProducts>
      </reaction>
      <reaction name="r214" reversible="false">
        <listOfProducts>
          <speciesReference species="m153" />
        </listOfProducts>
      </reaction>
      <reaction name="r215" reversible="false">
        <listOfProducts>
          <speciesReference species="m154" />
        </listOfProducts>
      </reaction>
      <reaction name="r216" reversible="false">
        <listOfProducts>
          <speciesReference species="m155" />
        </listOfProducts>
      </reaction>
      <reaction name="r217" reversible="false">
        <listOfReactants>
          <speciesReference species="m211" />
        </listOfReactants>
        <listOfProducts>
          <speciesReference species="m156" />
          <speciesReference species="m211" />
        </listOfProducts>
      </reaction>
      <reaction name="r218" reversible="false">
        <listOfReactants>
          <speciesReference species="m212" />
        </listOfReactants>
        <listOfProducts>
          <speciesReference species="m156" />
          <speciesReference species="m212" />
        </listOfProducts>
      </reaction>
      <reaction name="r219" reversible="false">
        <listOfReactants>
          <speciesReference species="m211" />
        </listOfReactants>
        <listOfProducts>
          <speciesReference species="m157" />
          <speciesReference species="m211" />
        </listOfProducts>
      </reaction>
      <reaction name="r220" reversible="false">
        <listOfReactants>
          <speciesReference species="m212" />
        </listOfReactants>
        <listOfProducts>
          <speciesReference species="m157" />
          <speciesReference species="m212" />
        </listOfProducts>
      </reaction>
      <reaction name="r221" reversible="false">
        <listOfProducts>
          <speciesReference species="m158" />
        </listOfProducts>
      </reaction>
      <reaction name="r222" reversible="false">
        <listOfReactants>
          <speciesReference species="m210" />
        </listOfReactants>
        <listOfProducts>
          <speciesReference species="m159" />
          <speciesReference species="m210" />
        </listOfProducts>
      </reaction>
      <reaction name="r223" reversible="false">
        <listOfProducts>
          <speciesReference species="m160" />
        </listOfProducts>
      </reaction>
      <reaction name="r224" reversible="false">
        <listOfProducts>
          <speciesReference species="m162" />
        </listOfProducts>
      </reaction>
      <reaction name="r225" reversible="false">
        <listOfProducts>
          <speciesReference species="m163" />
        </listOfProducts>
      </reaction>
      <reaction name="r226" reversible="false">
        <listOfProducts>
          <speciesReference species="m164" />
        </listOfProducts>
      </reaction>
      <reaction name="r227" reversible="false">
        <listOfProducts>
          <speciesReference species="m165" />
        </listOfProducts>
      </reaction>
      <reaction name="r228" reversible="false">
        <listOfReactants>
          <speciesReference species="m215" />
        </listOfReactants>
        <listOfProducts>
          <speciesReference species="m166" />
          <speciesReference species="m215" />
        </listOfProducts>
      </reaction>
      <reaction name="r229" reversible="false">
        <listOfProducts>
          <speciesReference species="m167" />
        </listOfProducts>
      </reaction>
      <reaction name="r230" reversible="false">
        <listOfProducts>
          <speciesReference species="m168" />
        </listOfProducts>
      </reaction>
      <reaction name="r231" reversible="false">
        <listOfReactants>
          <speciesReference species="m59" />
        </listOfReactants>
        <listOfProducts>
          <speciesReference species="m59" />
          <speciesReference species="m169" />
        </listOfProducts>
      </reaction>
      <reaction name="r232" reversible="false">
        <listOfReactants>
          <speciesReference species="m44" />
          <speciesReference species="m51" />
          <speciesReference species="m65" />
        </listOfReactants>
        <listOfProducts>
          <speciesReference species="m44" />
          <speciesReference species="m51" />
          <speciesReference species="m65" />
          <speciesReference species="m171" />
        </listOfProducts>
      </reaction>
      <reaction name="r233" reversible="false">
        <listOfProducts>
          <speciesReference species="m173" />
        </listOfProducts>
      </reaction>
      <reaction name="r234" reversible="false">
        <listOfProducts>
          <speciesReference species="m175" />
        </listOfProducts>
      </reaction>
      <reaction name="r235" reversible="false">
        <listOfReactants>
          <speciesReference species="m66" />
        </listOfReactants>
        <listOfProducts>
          <speciesReference species="m66" />
          <speciesReference species="m176" />
        </listOfProducts>
      </reaction>
      <reaction name="r236" reversible="false">
        <listOfReactants>
          <speciesReference species="m58" />
          <speciesReference species="m60" />
        </listOfReactants>
        <listOfProducts>
          <speciesReference species="m58" />
          <speciesReference species="m60" />
          <speciesReference species="m177" />
        </listOfProducts>
      </reaction>
      <reaction name="r237" reversible="false">
        <listOfProducts>
          <speciesReference species="m178" />
        </listOfProducts>
      </reaction>
      <reaction name="r238" reversible="false">
        <listOfReactants>
          <speciesReference species="m64" />
        </listOfReactants>
        <listOfProducts>
          <speciesReference species="m64" />
          <speciesReference species="m76" />
          <speciesReference species="m179" />
        </listOfProducts>
      </reaction>
      <reaction name="r239" reversible="false">
        <listOfProducts>
          <speciesReference species="m181" />
        </listOfProducts>
      </reaction>
      <reaction name="r240" reversible="false">
        <listOfProducts>
          <speciesReference species="m183" />
        </listOfProducts>
      </reaction>
      <reaction name="r241" reversible="false">
        <listOfProducts>
          <speciesReference species="m185" />
        </listOfProducts>
      </reaction>
      <reaction name="r242" reversible="false">
        <listOfProducts>
          <speciesReference species="m186" />
        </listOfProducts>
      </reaction>
      <reaction name="r243" reversible="false">
        <listOfProducts>
          <speciesReference species="m187" />
        </listOfProducts>
      </reaction>
      <reaction name="r244" reversible="false">
        <listOfProducts>
          <speciesReference species="m188" />
        </listOfProducts>
      </reaction>
      <reaction name="r245" reversible="false">
        <listOfProducts>
          <speciesReference species="m189" />
        </listOfProducts>
      </reaction>
      <reaction name="r246" reversible="false">
        <listOfReactants>
          <speciesReference species="m211" />
        </listOfReactants>
        <listOfProducts>
          <speciesReference species="m192" />
          <speciesReference species="m211" />
        </listOfProducts>
      </reaction>
      <reaction name="r247" reversible="false">
        <listOfReactants>
          <speciesReference species="m212" />
        </listOfReactants>
        <listOfProducts>
          <speciesReference species="m192" />
          <speciesReference species="m212" />
        </listOfProducts>
      </reaction>
      <reaction name="r248" reversible="false">
        <listOfReactants>
          <speciesReference species="m63" />
          <speciesReference species="m210" />
        </listOfReactants>
        <listOfProducts>
          <speciesReference species="m63" />
          <speciesReference species="m194" />
          <speciesReference species="m195" />
          <speciesReference species="m210" />
        </listOfProducts>
      </reaction>
      <reaction name="r249" reversible="false">
        <listOfReactants>
          <speciesReference species="m59" />
          <speciesReference species="m210" />
        </listOfReactants>
        <listOfProducts>
          <speciesReference species="m59" />
          <speciesReference species="m194" />
          <speciesReference species="m195" />
          <speciesReference species="m210" />
        </listOfProducts>
      </reaction>
      <reaction name="r250" reversible="false">
        <listOfReactants>
          <speciesReference species="m210" />
        </listOfReactants>
        <listOfProducts>
          <speciesReference species="m196" />
          <speciesReference species="m210" />
        </listOfProducts>
      </reaction>
      <reaction name="r251" reversible="false">
        <listOfReactants>
          <speciesReference species="m44" />
          <speciesReference species="m48" />
          <speciesReference species="m51" />
          <speciesReference species="m55" />
        </listOfReactants>
        <listOfProducts>
          <speciesReference species="m44" />
          <speciesReference species="m48" />
          <speciesReference species="m51" />
          <speciesReference species="m55" />
          <speciesReference species="m197" />
        </listOfProducts>
      </reaction>
      <reaction name="r252" reversible="false">
        <listOfReactants>
          <speciesReference species="m44" />
          <speciesReference species="m45" />
          <speciesReference species="m51" />
          <speciesReference species="m55" />
        </listOfReactants>
        <listOfProducts>
          <speciesReference species="m44" />
          <speciesReference species="m45" />
          <speciesReference species="m51" />
          <speciesReference species="m55" />
          <speciesReference species="m199" />
        </listOfProducts>
      </reaction>
      <reaction name="r253" reversible="false">
        <listOfReactants>
          <speciesReference species="m44" />
          <speciesReference species="m62" />
        </listOfReactants>
        <listOfProducts>
          <speciesReference species="m44" />
          <speciesReference species="m62" />
          <speciesReference species="m201" />
        </listOfProducts>
      </reaction>
      <reaction name="r254" reversible="false">
        <listOfProducts>
          <speciesReference species="m202" />
        </listOfProducts>
      </reaction>
      <reaction name="r255" reversible="false">
        <listOfReactants>
          <speciesReference species="m44" />
          <speciesReference species="m51" />
          <speciesReference species="m65" />
        </listOfReactants>
        <listOfProducts>
          <speciesReference species="m44" />
          <speciesReference species="m51" />
          <speciesReference species="m65" />
          <speciesReference species="m204" />
        </listOfProducts>
      </reaction>
      <reaction name="r256" reversible="false">
        <listOfReactants>
          <speciesReference species="m44" />
          <speciesReference species="m45" />
          <speciesReference species="m50" />
          <speciesReference species="m51" />
          <speciesReference species="m54" />
          <speciesReference species="m55" />
          <speciesReference species="m58" />
          <speciesReference species="m213" />
        </listOfReactants>
        <listOfProducts>
          <speciesReference species="m44" />
          <speciesReference species="m45" />
          <speciesReference species="m50" />
          <speciesReference species="m51" />
          <speciesReference species="m54" />
          <speciesReference species="m55" />
          <speciesReference species="m58" />
          <speciesReference species="m206" />
          <speciesReference species="m213" />
        </listOfProducts>
      </reaction>
      <reaction name="r257" reversible="false">
        <listOfProducts>
          <speciesReference species="m207" />
        </listOfProducts>
      </reaction>
      <reaction name="r258" reversible="false">
        <listOfReactants>
          <speciesReference species="m44" />
          <speciesReference species="m45" />
          <speciesReference species="m50" />
          <speciesReference species="m51" />
          <speciesReference species="m54" />
          <speciesReference species="m55" />
          <speciesReference species="m212" />
          <speciesReference species="m213" />
        </listOfReactants>
        <listOfProducts>
          <speciesReference species="m44" />
          <speciesReference species="m45" />
          <speciesReference species="m50" />
          <speciesReference species="m51" />
          <speciesReference species="m54" />
          <speciesReference species="m55" />
          <speciesReference species="m208" />
          <speciesReference species="m212" />
          <speciesReference species="m213" />
        </listOfProducts>
      </reaction>
      <reaction name="r259" reversible="false">
        <listOfReactants>
          <speciesReference species="m58" />
          <speciesReference species="m60" />
        </listOfReactants>
        <listOfProducts>
          <speciesReference species="m58" />
          <speciesReference species="m60" />
          <speciesReference species="m209" />
        </listOfProducts>
      </reaction>
      <reaction name="r260" reversible="false">
        <listOfReactants>
          <speciesReference species="m52" />
        </listOfReactants>
        <listOfProducts>
          <speciesReference species="m52" />
          <speciesReference species="m211" />
        </listOfProducts>
      </reaction>
      <reaction name="r261" reversible="false">
        <listOfReactants>
          <speciesReference species="m12" />
          <speciesReference species="m101" />
          <speciesReference species="m104" />
        </listOfReactants>
        <listOfProducts>
          <speciesReference species="m12" />
          <speciesReference species="m101" />
          <speciesReference species="m104" />
          <speciesReference species="m215" />
        </listOfProducts>
      </reaction>
      <reaction name="r262" reversible="false">
        <listOfReactants>
          <speciesReference species="m11" />
        </listOfReactants>
      </reaction>
      <reaction name="r263" reversible="false">
        <listOfReactants>
          <speciesReference species="m216" />
        </listOfReactants>
        <listOfProducts>
          <speciesReference species="m213" />
          <speciesReference species="m216" />
        </listOfProducts>
      </reaction>
      <reaction name="r264" reversible="false">
        <listOfReactants>
          <speciesReference species="m24" />
        </listOfReactants>
        <listOfProducts>
          <speciesReference species="m24" />
          <speciesReference species="m216" />
        </listOfProducts>
      </reaction>
      <reaction name="r265" reversible="false">
        <listOfReactants>
          <speciesReference species="m22" />
        </listOfReactants>
        <listOfProducts>
          <speciesReference species="m22" />
          <speciesReference species="m217" />
        </listOfProducts>
      </reaction>
      <reaction name="r266" reversible="false">
        <listOfReactants>
          <speciesReference species="m42" />
        </listOfReactants>
        <listOfProducts>
          <speciesReference species="m42" />
          <speciesReference species="m217" />
        </listOfProducts>
      </reaction>
      <reaction name="r267" reversible="false">
        <listOfReactants>
          <speciesReference species="m52" />
        </listOfReactants>
        <listOfProducts>
          <speciesReference species="m52" />
          <speciesReference species="m212" />
        </listOfProducts>
      </reaction>
      <reaction name="r268" reversible="false">
        <listOfReactants>
          <speciesReference species="m51" />
        </listOfReactants>
        <listOfProducts>
          <speciesReference species="m51" />
          <speciesReference species="m218" />
        </listOfProducts>
      </reaction>
      <reaction name="r269" reversible="false">
        <listOfReactants>
          <speciesReference species="m51" />
        </listOfReactants>
        <listOfProducts>
          <speciesReference species="m51" />
          <speciesReference species="m219" />
        </listOfProducts>
      </reaction>
      <reaction name="r270" reversible="false">
        <listOfReactants>
          <speciesReference species="m45" />
        </listOfReactants>
        <listOfProducts>
          <speciesReference species="m45" />
          <speciesReference species="m220" />
        </listOfProducts>
      </reaction>
      <reaction name="r271" reversible="false">
        <listOfReactants>
          <speciesReference species="m217" />
        </listOfReactants>
        <listOfProducts>
          <speciesReference species="m217" />
          <speciesReference species="m221" />
        </listOfProducts>
      </reaction>
      <reaction name="r272" reversible="false">
        <listOfReactants>
          <speciesReference species="m51" />
        </listOfReactants>
        <listOfProducts>
          <speciesReference species="m51" />
          <speciesReference species="m222" />
        </listOfProducts>
      </reaction>
      <reaction name="r273" reversible="false">
        <listOfReactants>
          <speciesReference species="m44" />
        </listOfReactants>
        <listOfProducts>
          <speciesReference species="m44" />
          <speciesReference species="m223" />
        </listOfProducts>
      </reaction>
      <reaction name="r274" reversible="false">
        <listOfReactants>
          <speciesReference species="m73" />
          <speciesReference species="m149" />
          <speciesReference species="m20" />
        </listOfReactants>
        <listOfProducts>
          <speciesReference species="m73" />
          <speciesReference species="m149" />
          <speciesReference species="m20" />
          <speciesReference species="m224" />
        </listOfProducts>
      </reaction>
      <reaction name="r275" reversible="false">
        <listOfReactants>
          <speciesReference species="m73" />
          <speciesReference species="m178" />
          <speciesReference species="m20" />
        </listOfReactants>
        <listOfProducts>
          <speciesReference species="m73" />
          <speciesReference species="m178" />
          <speciesReference species="m20" />
          <speciesReference species="m224" />
        </listOfProducts>
      </reaction>
      <reaction name="r276" reversible="false">
        <listOfReactants>
          <speciesReference species="m19" />
        </listOfReactants>
      </reaction>
      <reaction name="r277" reversible="false">
        <listOfReactants>
          <speciesReference species="m55" />
        </listOfReactants>
        <listOfProducts>
          <speciesReference species="m55" />
          <speciesReference species="m225" />
        </listOfProducts>
      </reaction>
      <reaction name="r278" reversible="false">
        <listOfReactants>
          <speciesReference species="m55" />
        </listOfReactants>
        <listOfProducts>
          <speciesReference species="m55" />
          <speciesReference species="m226" />
        </listOfProducts>
      </reaction>
      <reaction name="r279" reversible="false">
        <listOfReactants>
          <speciesReference species="m22" />
        </listOfReactants>
        <listOfProducts>
          <speciesReference species="m22" />
          <speciesReference species="m210" />
        </listOfProducts>
      </reaction>
      <reaction name="r280" reversible="false">
        <listOfReactants>
          <speciesReference species="m200" />
        </listOfReactants>
        <listOfProducts>
          <speciesReference species="m200" />
          <speciesReference species="m210" />
        </listOfProducts>
      </reaction>
      <reaction name="r281" reversible="false">
        <listOfReactants>
          <speciesReference species="m205" />
        </listOfReactants>
        <listOfProducts>
          <speciesReference species="m205" />
          <speciesReference species="m210" />
        </listOfProducts>
      </reaction>
      <reaction name="r282" reversible="false">
        <listOfReactants>
          <speciesReference species="m23" />
        </listOfReactants>
        <listOfProducts>
          <speciesReference species="m23" />
          <speciesReference species="m210" />
        </listOfProducts>
      </reaction>
      <reaction name="r283" reversible="false">
        <listOfReactants>
          <speciesReference species="m198" />
        </listOfReactants>
        <listOfProducts>
          <speciesReference species="m198" />
          <speciesReference species="m210" />
        </listOfProducts>
      </reaction>
      <reaction name="r284" reversible="false">
        <listOfReactants>
          <speciesReference species="m203" />
        </listOfReactants>
        <listOfProducts>
          <speciesReference species="m203" />
          <speciesReference species="m210" />
        </listOfProducts>
      </reaction>
      <reaction name="r285" reversible="false">
        <listOfReactants>
          <speciesReference species="m24" />
        </listOfReactants>
        <listOfProducts>
          <speciesReference species="m24" />
          <speciesReference species="m210" />
        </listOfProducts>
      </reaction>
      <reaction name="r286" reversible="false">
        <listOfReactants>
          <speciesReference species="m191" />
        </listOfReactants>
        <listOfProducts>
          <speciesReference species="m191" />
          <speciesReference species="m210" />
        </listOfProducts>
      </reaction>
      <reaction name="r287" reversible="false">
        <listOfReactants>
          <speciesReference species="m190" />
        </listOfReactants>
        <listOfProducts>
          <speciesReference species="m190" />
          <speciesReference species="m210" />
        </listOfProducts>
      </reaction>
      <reaction name="r288" reversible="false">
        <listOfReactants>
          <speciesReference species="m193" />
        </listOfReactants>
        <listOfProducts>
          <speciesReference species="m193" />
          <speciesReference species="m210" />
        </listOfProducts>
      </reaction>
      <reaction name="r289" reversible="false">
        <listOfReactants>
          <speciesReference species="m67" />
        </listOfReactants>
      </reaction>
      <reaction name="r290" reversible="false">
        <listOfReactants>
          <speciesReference species="m72" />
        </listOfReactants>
      </reaction>
      <reaction name="r291" reversible="false">
        <listOfReactants>
          <speciesReference species="m74" />
        </listOfReactants>
      </reaction>
      <reaction name="r292" reversible="false">
        <listOfReactants>
          <speciesReference species="m76" />
        </listOfReactants>
      </reaction>
      <reaction name="r293" reversible="false">
        <listOfReactants>
          <speciesReference species="m78" />
        </listOfReactants>
      </reaction>
      <reaction name="r294" reversible="false">
        <listOfReactants>
          <speciesReference species="m82" />
        </listOfReactants>
      </reaction>
      <reaction name="r295" reversible="false">
        <listOfReactants>
          <speciesReference species="m83" />
        </listOfReactants>
      </reaction>
      <reaction name="r296" reversible="false">
        <listOfReactants>
          <speciesReference species="m84" />
        </listOfReactants>
      </reaction>
      <reaction name="r297" reversible="false">
        <listOfReactants>
          <speciesReference species="m87" />
        </listOfReactants>
      </reaction>
      <reaction name="r298" reversible="false">
        <listOfReactants>
          <speciesReference species="m89" />
        </listOfReactants>
      </reaction>
      <reaction name="r299" reversible="false">
        <listOfReactants>
          <speciesReference species="m90" />
        </listOfReactants>
      </reaction>
      <reaction name="r300" reversible="false">
        <listOfReactants>
          <speciesReference species="m92" />
        </listOfReactants>
      </reaction>
      <reaction name="r301" reversible="false">
        <listOfReactants>
          <speciesReference species="m94" />
        </listOfReactants>
      </reaction>
      <reaction name="r302" reversible="false">
        <listOfReactants>
          <speciesReference species="m95" />
        </listOfReactants>
      </reaction>
      <reaction name="r303" reversible="false">
        <listOfReactants>
          <speciesReference species="m98" />
        </listOfReactants>
      </reaction>
      <reaction name="r304" reversible="false">
        <listOfReactants>
          <speciesReference species="m100" />
        </listOfReactants>
      </reaction>
      <reaction name="r305" reversible="false">
        <listOfReactants>
          <speciesReference species="m104" />
        </listOfReactants>
      </reaction>
      <reaction name="r306" reversible="false">
        <listOfReactants>
          <speciesReference species="m106" />
        </listOfReactants>
      </reaction>
      <reaction name="r307" reversible="false">
        <listOfReactants>
          <speciesReference species="m108" />
        </listOfReactants>
      </reaction>
      <reaction name="r308" reversible="false">
        <listOfReactants>
          <speciesReference species="m109" />
        </listOfReactants>
      </reaction>
      <reaction name="r309" reversible="false">
        <listOfReactants>
          <speciesReference species="m111" />
        </listOfReactants>
      </reaction>
      <reaction name="r310" reversible="false">
        <listOfReactants>
          <speciesReference species="m112" />
        </listOfReactants>
      </reaction>
      <reaction name="r311" reversible="false">
        <listOfReactants>
          <speciesReference species="m113" />
        </listOfReactants>
      </reaction>
      <reaction name="r312" reversible="false">
        <listOfReactants>
          <speciesReference species="m114" />
        </listOfReactants>
      </reaction>
      <reaction name="r313" reversible="false">
        <listOfReactants>
          <speciesReference species="m118" />
        </listOfReactants>
      </reaction>
      <reaction name="r314" reversible="false">
        <listOfReactants>
          <speciesReference species="m121" />
        </listOfReactants>
      </reaction>
      <reaction name="r315" reversible="false">
        <listOfReactants>
          <speciesReference species="m124" />
        </listOfReactants>
      </reaction>
      <reaction name="r316" reversible="false">
        <listOfReactants>
          <speciesReference species="m125" />
        </listOfReactants>
      </reaction>
      <reaction name="r317" reversible="false">
        <listOfReactants>
          <speciesReference species="m127" />
        </listOfReactants>
      </reaction>
      <reaction name="r318" reversible="false">
        <listOfReactants>
          <speciesReference species="m129" />
        </listOfReactants>
      </reaction>
      <reaction name="r319" reversible="false">
        <listOfReactants>
          <speciesReference species="m131" />
        </listOfReactants>
      </reaction>
      <reaction name="r320" reversible="false">
        <listOfReactants>
          <speciesReference species="m133" />
        </listOfReactants>
      </reaction>
      <reaction name="r321" reversible="false">
        <listOfReactants>
          <speciesReference species="m135" />
        </listOfReactants>
      </reaction>
      <reaction name="r322" reversible="false">
        <listOfReactants>
          <speciesReference species="m137" />
        </listOfReactants>
      </reaction>
      <reaction name="r323" reversible="false">
        <listOfReactants>
          <speciesReference species="m138" />
        </listOfReactants>
      </reaction>
      <reaction name="r324" reversible="false">
        <listOfReactants>
          <speciesReference species="m142" />
        </listOfReactants>
      </reaction>
      <reaction name="r325" reversible="false">
        <listOfReactants>
          <speciesReference species="m143" />
        </listOfReactants>
      </reaction>
      <reaction name="r326" reversible="false">
        <listOfReactants>
          <speciesReference species="m144" />
        </listOfReactants>
      </reaction>
      <reaction name="r327" reversible="false">
        <listOfReactants>
          <speciesReference species="m145" />
        </listOfReactants>
      </reaction>
      <reaction name="r328" reversible="false">
        <listOfReactants>
          <speciesReference species="m148" />
        </listOfReactants>
      </reaction>
      <reaction name="r329" reversible="false">
        <listOfReactants>
          <speciesReference species="m149" />
        </listOfReactants>
      </reaction>
      <reaction name="r330" reversible="false">
        <listOfReactants>
          <speciesReference species="m150" />
        </listOfReactants>
      </reaction>
      <reaction name="r331" reversible="false">
        <listOfReactants>
          <speciesReference species="m151" />
        </listOfReactants>
      </reaction>
      <reaction name="r332" reversible="false">
        <listOfReactants>
          <speciesReference species="m152" />
        </listOfReactants>
      </reaction>
      <reaction name="r333" reversible="false">
        <listOfReactants>
          <speciesReference species="m153" />
        </listOfReactants>
      </reaction>
      <reaction name="r334" reversible="false">
        <listOfReactants>
          <speciesReference species="m154" />
        </listOfReactants>
      </reaction>
      <reaction name="r335" reversible="false">
        <listOfReactants>
          <speciesReference species="m155" />
        </listOfReactants>
      </reaction>
      <reaction name="r336" reversible="false">
        <listOfReactants>
          <speciesReference species="m156" />
        </listOfReactants>
      </reaction>
      <reaction name="r337" reversible="false">
        <listOfReactants>
          <speciesReference species="m157" />
        </listOfReactants>
      </reaction>
      <reaction name="r338" reversible="false">
        <listOfReactants>
          <speciesReference species="m158" />
        </listOfReactants>
      </reaction>
      <reaction name="r339" reversible="false">
        <listOfReactants>
          <speciesReference species="m159" />
        </listOfReactants>
      </reaction>
      <reaction name="r340" reversible="false">
        <listOfReactants>
          <speciesReference species="m160" />
        </listOfReactants>
      </reaction>
      <reaction name="r341" reversible="false">
        <listOfReactants>
          <speciesReference species="m162" />
        </listOfReactants>
      </reaction>
      <reaction name="r342" reversible="false">
        <listOfReactants>
          <speciesReference species="m163" />
        </listOfReactants>
      </reaction>
      <reaction name="r343" reversible="false">
        <listOfReactants>
          <speciesReference species="m164" />
        </listOfReactants>
      </reaction>
      <reaction name="r344" reversible="false">
        <listOfReactants>
          <speciesReference species="m165" />
        </listOfReactants>
      </reaction>
      <reaction name="r345" reversible="false">
        <listOfReactants>
          <speciesReference species="m166" />
        </listOfReactants>
      </reaction>
      <reaction name="r346" reversible="false">
        <listOfReactants>
          <speciesReference species="m167" />
        </listOfReactants>
      </reaction>
      <reaction name="r347" reversible="false">
        <listOfReactants>
          <speciesReference species="m168" />
        </listOfReactants>
      </reaction>
      <reaction name="r348" reversible="false">
        <listOfReactants>
          <speciesReference species="m169" />
        </listOfReactants>
      </reaction>
      <reaction name="r349" reversible="false">
        <listOfReactants>
          <speciesReference species="m171" />
        </listOfReactants>
      </reaction>
      <reaction name="r350" reversible="false">
        <listOfReactants>
          <speciesReference species="m173" />
        </listOfReactants>
      </reaction>
      <reaction name="r351" reversible="false">
        <listOfReactants>
          <speciesReference species="m175" />
        </listOfReactants>
      </reaction>
      <reaction name="r352" reversible="false">
        <listOfReactants>
          <speciesReference species="m176" />
        </listOfReactants>
      </reaction>
      <reaction name="r353" reversible="false">
        <listOfReactants>
          <speciesReference species="m177" />
        </listOfReactants>
      </reaction>
      <reaction name="r354" reversible="false">
        <listOfReactants>
          <speciesReference species="m178" />
        </listOfReactants>
      </reaction>
      <reaction name="r355" reversible="false">
        <listOfReactants>
          <speciesReference species="m179" />
        </listOfReactants>
      </reaction>
      <reaction name="r356" reversible="false">
        <listOfReactants>
          <speciesReference species="m181" />
        </listOfReactants>
      </reaction>
      <reaction name="r357" reversible="false">
        <listOfReactants>
          <speciesReference species="m183" />
        </listOfReactants>
      </reaction>
      <reaction name="r358" reversible="false">
        <listOfReactants>
          <speciesReference species="m185" />
        </listOfReactants>
      </reaction>
      <reaction name="r359" reversible="false">
        <listOfReactants>
          <speciesReference species="m186" />
        </listOfReactants>
      </reaction>
      <reaction name="r360" reversible="false">
        <listOfReactants>
          <speciesReference species="m187" />
        </listOfReactants>
      </reaction>
      <reaction name="r361" reversible="false">
        <listOfReactants>
          <speciesReference species="m188" />
        </listOfReactants>
      </reaction>
      <reaction name="r362" reversible="false">
        <listOfReactants>
          <speciesReference species="m189" />
        </listOfReactants>
      </reaction>
      <reaction name="r363" reversible="false">
        <listOfReactants>
          <speciesReference species="m192" />
        </listOfReactants>
      </reaction>
      <reaction name="r364" reversible="false">
        <listOfReactants>
          <speciesReference species="m195" />
        </listOfReactants>
      </reaction>
      <reaction name="r365" reversible="false">
        <listOfReactants>
          <speciesReference species="m194" />
        </listOfReactants>
      </reaction>
      <reaction name="r366" reversible="false">
        <listOfReactants>
          <speciesReference species="m196" />
        </listOfReactants>
      </reaction>
      <reaction name="r367" reversible="false">
        <listOfReactants>
          <speciesReference species="m197" />
        </listOfReactants>
      </reaction>
      <reaction name="r368" reversible="false">
        <listOfReactants>
          <speciesReference species="m199" />
        </listOfReactants>
      </reaction>
      <reaction name="r369" reversible="false">
        <listOfReactants>
          <speciesReference species="m201" />
        </listOfReactants>
      </reaction>
      <reaction name="r370" reversible="false">
        <listOfReactants>
          <speciesReference species="m202" />
        </listOfReactants>
      </reaction>
      <reaction name="r371" reversible="false">
        <listOfReactants>
          <speciesReference species="m204" />
        </listOfReactants>
      </reaction>
      <reaction name="r372" reversible="false">
        <listOfReactants>
          <speciesReference species="m206" />
        </listOfReactants>
      </reaction>
      <reaction name="r373" reversible="false">
        <listOfReactants>
          <speciesReference species="m207" />
        </listOfReactants>
      </reaction>
      <reaction name="r374" reversible="false">
        <listOfReactants>
          <speciesReference species="m208" />
        </listOfReactants>
      </reaction>
      <reaction name="r375" reversible="false">
        <listOfReactants>
          <speciesReference species="m209" />
        </listOfReactants>
      </reaction>
      <reaction name="r376" reversible="false">
        <listOfReactants>
          <speciesReference species="m211" />
        </listOfReactants>
      </reaction>
      <reaction name="r377" reversible="false">
        <listOfReactants>
          <speciesReference species="m215" />
        </listOfReactants>
      </reaction>
      <reaction name="r378" reversible="false">
        <listOfReactants>
          <speciesReference species="m213" />
        </listOfReactants>
      </reaction>
      <reaction name="r379" reversible="false">
        <listOfReactants>
          <speciesReference species="m216" />
        </listOfReactants>
      </reaction>
      <reaction name="r380" reversible="false">
        <listOfReactants>
          <speciesReference species="m217" />
        </listOfReactants>
      </reaction>
      <reaction name="r381" reversible="false">
        <listOfReactants>
          <speciesReference species="m212" />
        </listOfReactants>
      </reaction>
      <reaction name="r382" reversible="false">
        <listOfReactants>
          <speciesReference species="m218" />
        </listOfReactants>
      </reaction>
      <reaction name="r383" reversible="false">
        <listOfReactants>
          <speciesReference species="m219" />
        </listOfReactants>
      </reaction>
      <reaction name="r384" reversible="false">
        <listOfReactants>
          <speciesReference species="m220" />
        </listOfReactants>
      </reaction>
      <reaction name="r385" reversible="false">
        <listOfReactants>
          <speciesReference species="m221" />
        </listOfReactants>
      </reaction>
      <reaction name="r386" reversible="false">
        <listOfReactants>
          <speciesReference species="m222" />
        </listOfReactants>
      </reaction>
      <reaction name="r387" reversible="false">
        <listOfReactants>
          <speciesReference species="m223" />
        </listOfReactants>
      </reaction>
      <reaction name="r388" reversible="false">
        <listOfReactants>
          <speciesReference species="m224" />
        </listOfReactants>
      </reaction>
      <reaction name="r389" reversible="false">
        <listOfReactants>
          <speciesReference species="m225" />
        </listOfReactants>
      </reaction>
      <reaction name="r390" reversible="false">
        <listOfReactants>
          <speciesReference species="m226" />
        </listOfReactants>
      </reaction>
      <reaction name="r391" reversible="false">
        <listOfReactants>
          <speciesReference species="m210" />
        </listOfReactants>
      </reaction>
      <reaction name="r392" reversible="false">
        <listOfReactants>
          <speciesReference species="m128" />
        </listOfReactants>
      </reaction>
      <reaction name="r393" reversible="false">
        <listOfReactants>
          <speciesReference species="m97" />
        </listOfReactants>
      </reaction>
      <reaction name="r394" reversible="false">
        <listOfReactants>
          <speciesReference species="m141" />
        </listOfReactants>
      </reaction>
      <reaction name="r395" reversible="false">
        <listOfReactants>
          <speciesReference species="m80" />
        </listOfReactants>
      </reaction>
      <reaction name="r396" reversible="false">
        <listOfReactants>
          <speciesReference species="m71" />
        </listOfReactants>
      </reaction>
      <reaction name="r397" reversible="false">
        <listOfReactants>
          <speciesReference species="m79" />
        </listOfReactants>
      </reaction>
      <reaction name="r398" reversible="false">
        <listOfReactants>
          <speciesReference species="m28" />
        </listOfReactants>
      </reaction>
      <reaction name="r399" reversible="false">
        <listOfReactants>
          <speciesReference species="m146" />
        </listOfReactants>
      </reaction>
      <reaction name="r400" reversible="false">
        <listOfReactants>
          <speciesReference species="m86" />
        </listOfReactants>
      </reaction>
      <reaction name="r401" reversible="false">
        <listOfReactants>
          <speciesReference species="m29" />
        </listOfReactants>
      </reaction>
      <reaction name="r402" reversible="false">
        <listOfReactants>
          <speciesReference species="m81" />
        </listOfReactants>
      </reaction>
      <reaction name="r403" reversible="false">
        <listOfReactants>
          <speciesReference species="m77" />
        </listOfReactants>
      </reaction>
      <reaction name="r404" reversible="false">
        <listOfReactants>
          <speciesReference species="m39" />
        </listOfReactants>
      </reaction>
      <reaction name="r405" reversible="false">
        <listOfReactants>
          <speciesReference species="m139" />
        </listOfReactants>
      </reaction>
      <reaction name="r406" reversible="false">
        <listOfReactants>
          <speciesReference species="m161" />
        </listOfReactants>
      </reaction>
      <reaction name="r407" reversible="false">
        <listOfReactants>
          <speciesReference species="m184" />
        </listOfReactants>
      </reaction>
      <reaction name="r408" reversible="false">
        <listOfReactants>
          <speciesReference species="m88" />
        </listOfReactants>
      </reaction>
      <reaction name="r409" reversible="false">
        <listOfReactants>
          <speciesReference species="m105" />
        </listOfReactants>
      </reaction>
      <reaction name="r410" reversible="false">
        <listOfReactants>
          <speciesReference species="m36" />
        </listOfReactants>
      </reaction>
      <reaction name="r411" reversible="false">
        <listOfReactants>
          <speciesReference species="m37" />
        </listOfReactants>
      </reaction>
      <reaction name="r412" reversible="false">
        <listOfReactants>
          <speciesReference species="m101" />
        </listOfReactants>
      </reaction>
      <reaction name="r413" reversible="false">
        <listOfReactants>
          <speciesReference species="m107" />
        </listOfReactants>
      </reaction>
      <reaction name="r414" reversible="false">
        <listOfReactants>
          <speciesReference species="m110" />
        </listOfReactants>
      </reaction>
      <reaction name="r415" reversible="false">
        <listOfReactants>
          <speciesReference species="m126" />
        </listOfReactants>
      </reaction>
      <reaction name="r416" reversible="false">
        <listOfReactants>
          <speciesReference species="m130" />
        </listOfReactants>
      </reaction>
      <reaction name="r417" reversible="false">
        <listOfReactants>
          <speciesReference species="m119" />
        </listOfReactants>
      </reaction>
      <reaction name="r418" reversible="false">
        <listOfReactants>
          <speciesReference species="m134" />
        </listOfReactants>
      </reaction>
      <reaction name="r419" reversible="false">
        <listOfReactants>
          <speciesReference species="m132" />
        </listOfReactants>
      </reaction>
      <reaction name="r420" reversible="false">
        <listOfReactants>
          <speciesReference species="m117" />
        </listOfReactants>
      </reaction>
      <reaction name="r421" reversible="false">
        <listOfReactants>
          <speciesReference species="m123" />
        </listOfReactants>
      </reaction>
      <reaction name="r422" reversible="false">
        <listOfReactants>
          <speciesReference species="m70" />
        </listOfReactants>
      </reaction>
      <reaction name="r423" reversible="false">
        <listOfReactants>
          <speciesReference species="m26" />
        </listOfReactants>
      </reaction>
      <reaction name="r424" reversible="false">
        <listOfReactants>
          <speciesReference species="m68" />
        </listOfReactants>
      </reaction>
      <reaction name="r425" reversible="false">
        <listOfReactants>
          <speciesReference species="m96" />
        </listOfReactants>
      </reaction>
      <reaction name="r426" reversible="false">
        <listOfReactants>
          <speciesReference species="m147" />
        </listOfReactants>
      </reaction>
      <reaction name="r427" reversible="false">
        <listOfReactants>
          <speciesReference species="m73" />
        </listOfReactants>
      </reaction>
      <reaction name="r428" reversible="false">
        <listOfReactants>
          <speciesReference species="m30" />
        </listOfReactants>
      </reaction>
      <reaction name="r429" reversible="false">
        <listOfReactants>
          <speciesReference species="m31" />
        </listOfReactants>
      </reaction>
      <reaction name="r430" reversible="false">
        <listOfReactants>
          <speciesReference species="m34" />
        </listOfReactants>
      </reaction>
      <reaction name="r431" reversible="false">
        <listOfReactants>
          <speciesReference species="m35" />
        </listOfReactants>
      </reaction>
      <reaction name="r432" reversible="false">
        <listOfReactants>
          <speciesReference species="m93" />
        </listOfReactants>
      </reaction>
      <reaction name="r433" reversible="false">
        <listOfReactants>
          <speciesReference species="m136" />
        </listOfReactants>
      </reaction>
      <reaction name="r434" reversible="false">
        <listOfReactants>
          <speciesReference species="m99" />
        </listOfReactants>
      </reaction>
      <reaction name="r435" reversible="false">
        <listOfReactants>
          <speciesReference species="m91" />
        </listOfReactants>
      </reaction>
      <reaction name="r436" reversible="false">
        <listOfReactants>
          <speciesReference species="m85" />
        </listOfReactants>
      </reaction>
      <reaction name="r437" reversible="false">
        <listOfReactants>
          <speciesReference species="m75" />
        </listOfReactants>
      </reaction>
      <reaction name="r438" reversible="false">
        <listOfReactants>
          <speciesReference species="m32" />
        </listOfReactants>
      </reaction>
      <reaction name="r439" reversible="false">
        <listOfReactants>
          <speciesReference species="m33" />
        </listOfReactants>
      </reaction>
      <reaction name="r440" reversible="false">
        <listOfReactants>
          <speciesReference species="m172" />
        </listOfReactants>
      </reaction>
      <reaction name="r441" reversible="false">
        <listOfReactants>
          <speciesReference species="m170" />
        </listOfReactants>
      </reaction>
      <reaction name="r442" reversible="false">
        <listOfReactants>
          <speciesReference species="m140" />
        </listOfReactants>
      </reaction>
      <reaction name="r443" reversible="false">
        <listOfReactants>
          <speciesReference species="m182" />
        </listOfReactants>
      </reaction>
      <reaction name="r444" reversible="false">
        <listOfReactants>
          <speciesReference species="m69" />
        </listOfReactants>
      </reaction>
      <reaction name="r445" reversible="false">
        <listOfReactants>
          <speciesReference species="m180" />
        </listOfReactants>
      </reaction>
      <reaction name="r446" reversible="false">
        <listOfReactants>
          <speciesReference species="m103" />
        </listOfReactants>
      </reaction>
      <reaction name="r447" reversible="false">
        <listOfReactants>
          <speciesReference species="m102" />
        </listOfReactants>
      </reaction>
      <reaction name="r448" reversible="false">
        <listOfReactants>
          <speciesReference species="m116" />
        </listOfReactants>
      </reaction>
      <reaction name="r449" reversible="false">
        <listOfReactants>
          <speciesReference species="m115" />
        </listOfReactants>
      </reaction>
      <reaction name="r450" reversible="false">
        <listOfReactants>
          <speciesReference species="m38" />
        </listOfReactants>
      </reaction>
      <reaction name="r451" reversible="false">
        <listOfReactants>
          <speciesReference species="m174" />
        </listOfReactants>
      </reaction>
      <reaction name="r452" reversible="false">
        <listOfReactants>
          <speciesReference species="m21" />
        </listOfReactants>
      </reaction>
      <reaction name="r453" reversible="false">
        <listOfReactants>
          <speciesReference species="m22" />
        </listOfReactants>
      </reaction>
      <reaction name="r454" reversible="false">
        <listOfReactants>
          <speciesReference species="m23" />
        </listOfReactants>
      </reaction>
      <reaction name="r455" reversible="false">
        <listOfReactants>
          <speciesReference species="m24" />
        </listOfReactants>
      </reaction>
      <reaction name="r456" reversible="false">
        <listOfReactants>
          <speciesReference species="m25" />
        </listOfReactants>
      </reaction>
      <reaction name="r457" reversible="false">
        <listOfReactants>
          <speciesReference species="m27" />
        </listOfReactants>
      </reaction>
      <reaction name="r458" reversible="false">
        <listOfReactants>
          <speciesReference species="m190" />
        </listOfReactants>
      </reaction>
      <reaction name="r459" reversible="false">
        <listOfReactants>
          <speciesReference species="m191" />
        </listOfReactants>
      </reaction>
      <reaction name="r460" reversible="false">
        <listOfReactants>
          <speciesReference species="m193" />
        </listOfReactants>
      </reaction>
      <reaction name="r461" reversible="false">
        <listOfReactants>
          <speciesReference species="m198" />
        </listOfReactants>
      </reaction>
      <reaction name="r462" reversible="false">
        <listOfReactants>
          <speciesReference species="m200" />
        </listOfReactants>
      </reaction>
      <reaction name="r463" reversible="false">
        <listOfReactants>
          <speciesReference species="m203" />
        </listOfReactants>
      </reaction>
      <reaction name="r464" reversible="false">
        <listOfReactants>
          <speciesReference species="m205" />
        </listOfReactants>
      </reaction>
      <reaction name="r465" reversible="false">
        <listOfReactants>
          <speciesReference species="m214" />
        </listOfReactants>
      </reaction>
      <reaction name="r466" reversible="false">
        <listOfReactants>
          <speciesReference species="m122" />
        </listOfReactants>
      </reaction>
      <reaction name="r467" reversible="false">
        <listOfReactants>
          <speciesReference species="m120" />
        </listOfReactants>
      </reaction>
    </listOfReactions>
  </model>
</sbml>
